# Supplementary material for: Reduced genetic diversity associated with the northern expansion of an amphibian species with high habitat specialization, Ascaphus truei, resolved using two types of genetic markers
Source: Ecol Evol. 2022 Mar 18;12(3):e8716. doi: 10.1002/ece3.8716 (PMC8931771; doi:10.1002/ece3.8716)
Supplement: Supplementary file 2 — Table S1, S2, S4, S6 [file ECE3-12-e8716-s002.xlsx]

## Sheet: Sup Table S1
Locus	Primer sequence	TA	Size range	GenBank no.
A1	F: FAM-GGAAACGAAGACGGAGAACAG	53	108-216	EU271857
	R: TTCAGAGCCAGTGAAAGTGC
A3	F: PET-GGAACGAGTTGAACCTATCTGG	60	145-287	EU271859
	R: CGGATAGGTAGCAGAGATGG
A4	F: PET-CGCGCTACATTTATGCAGGA	53	123-284	EU271860
	R: TGCTGTTTCTTTGCTGTTGC
A12	F: VIC-TGTGAAAGGCGGTCTGATAG	53	192-232	EU271861
	R: CCCAACCAGTTCCCAGAATC
A13	F: VIC-GCCAGCAGGTACATACAGCAC	60	172-228	EU271862
	R: CCTAGAGAGCAGGCAGCAAG
A15	F: FAM-ATCACTGTGGCAGGTTCATC	53	123-214	EU271864
	R: AATGCATTGCAGAGCATAGAT
A17	F: FAM-GATCCCAGCATTATTAGTGAGG	60	176-294	EU271865
	R: TGGACAGTTTGCACCCTAATATC
A24	F: VIC-TATCCCTTGTCCCACCCTTC	53	207-304	EU271866
	R: CAATAAATACACAGATGTAGCATACCC
A26	F: VIC-GCTTTGCTGGTTTCTACAAGTG	53	153-338	EU271867
	R: TGTGGAGAGAAACAGGTACAGAT
A31	F: FAM-TCCTGCAATTAGAGAAGGACAG	53	137-211	EU271869
	R: GCAATATGTGGACCCCAATC

## Sheet: Sup Table S2
		Microsatellite Loci
	Pop ID	Loc A1		Loc A3		Loc A4		Loc A12		Loc A15		Loc A17		Loc A24		Loc A26		Loc A31
OP01	OP	136	144	181	205	173	173	208	224	154	154	192	244	283	283	195	218	150	183
OP02	OP	124	140	205	240	148	201	212	224	154	162	240	264	279	296	207	238	171	171
OP03	OP	144	153	213	216	228	272	208	220	162	166	224	236	279	287	176	211	150	187
OP04	OP	128	144	197	224	216	220	212	231	132	182	240	257	259	283	176	176	163	187
OP08	OP	140	144	224	240	201	264	212	224	140	158	188	236	271	292	222	254	187	195
OP10	OP	132	140	200	237	224	244	212	224	149	149	244	285	279	300	183	211	155	167
OP11	OP	136	140	213	220	205	212	224	231	166	186	257	257	247	267	195	195	167	183
OP12	OP	136	149	193	197	148	197	201	220	149	158	209	240	279	279	199	234	155	175
OP13	OP	140	157	177	232	185	268	212	224	140	170	240	264	287	287	179	203	183	191
OP15	OP	140	140	213	228	185	216	224	228	149	149	228	261	271	283	203	203	179	203
OP16	OP	136	149	185	197	216	252	212	224	136	154	209	240	292	296	195	203	150	183
OP18	OP	136	144	177	193	212	236	224	224	136	154	220	249	263	275	183	230	150	150
OP19	OP	136	149	181	205	161	193	201	208	132	140	232	257	251	259	203	215	167	195
OP20	OP	136	149	169	208	157	177	208	220	149	158	232	240	259	292	191	195	159	167
OP21	OP	128	149	200	224	208	232	220	220	149	166	244	257	267	275	207	241	150	191
OP22	OP	136	174	173	220	220	236	212	224	154	162	188	236	251	267	207	207	155	191
OP27	OP	128	136	205	216	189	280	208	212	158	178	236	236	279	300	215	234	155	179
OP28	OP	140	153	177	197	169	169	212	224	149	182	188	228	271	279	164	195	175	179
OP29	OP	140	149	193	220	248	272	208	224	136	145	220	224	267	283	195	257	150	155
OP30	OP	162	166	181	237	148	216	224	224	136	140	240	261	259	279	183	199	155	175
OP32	OP	144	153	213	224	148	185	201	212	149	154	232	278	275	279	207	211	159	195
OP33	OP	140	144	213	228	201	260	212	216	154	178	216	232	263	271	199	226	171	191
OP34	OP	136	140	181	185	201	205	208	212	140	158	228	240	279	296	211	254	150	179
OP35	OP	140	144	213	216	161	264	212	216	136	154	188	212	283	283	195	203	155	163
OP37	OP	132	149	193	205	148	272	212	220	136	140	264	273	251	283	179	203	163	171
OP38	OP	140	144	208	213	153	224	208	208	132	170	261	264	287	287	191	215	163	171
OP41	OP	136	136	193	197	232	276	208	212	136	149	261	273	255	263	179	211	171	171
OP42	OP	132	140	185	193	157	272	208	208	136	149	264	264	247	283	183	183	171	171
OP43	OP	136	136	193	193	220	248	208	212	140	145	188	188	251	263	179	207	159	175
OP44	OP	140	153	185	189	161	232	208	208	132	140	188	220	243	271	187	207	171	183
OP45	OP	144	166	181	189	177	197	208	208	140	145	257	261	239	279	172	191	175	175
OP48	OP	140	157	181	205	157	157	208	212	136	145	188	244	292	296	187	187	146	155
OP49	OP	140	157	193	240	252	272	208	220	140	145	257	264	243	247	187	187	163	175
OP51	OP	128	144	185	213	153	224	208	208	145	158	188	261	271	283	183	207	171	171
OP52	OP	132	132	213	244	240	256	208	208	145	174	228	264	255	283	199	203	167	171
OP53	OP	140	140	197	208	256	276	208	208	140	149	261	278	283	287	176	191	163	171
OP55	OP	136	166	189	205	228	240	201	220	136	140	188	236	283	296	176	207	171	171
OP58	OP	132	136	205	232	148	232	220	220	145	162	188	278	296	296	203	207	171	175
OP59	OP	136	149	185	205	197	280	208	220	140	162	188	257	259	283	176	215	171	171
OP60	OP	140	140	205	205	212	264	208	208	140	140	249	261	243	263	187	215	171	179
OP62	OP	132	140	185	208	148	153	208	208	145	149	188	261	271	283	191	207	171	171
OP63	OP	136	162	205	208	240	264	220	220	127	136	196	257	251	283	203	218	171	171
OP64	OP	140	140	189	205	148	272	201	208	166	174	236	268	255	267	187	187	171	171
OP65	OP	136	157	181	208	280	284	208	220	136	136	240	253	251	275	199	218	171	171
OP69	OP	140	162	177	205	193	201	208	208	154	158	188	244	251	259	207	222	163	171
OP70	OP	140	140	193	200	208	264	208	220	140	158	188	224	259	292	191	199	175	175
OP71	OP	132	140	193	197	240	248	208	208	145	149	188	196	263	279	187	211	163	175
OP72	OP	128	136	189	216	216	244	208	208	140	149	188	188	251	251	187	203	167	171
CM01	CM	124	153	173	250	135	157	196	201	166	182	236	244	239	279	215	218	199	207
CM02	CM	120	124	200	222	123	157	196	196	170	202	236	253	231	267	247	313	163	191
CM03	CM	157	170	181	208	144	157	196	196	145	182	240	240	259	296	230	238	163	167
CM05	CM	128	201	152	250	140	212	196	196	145	190	192	257	243	275	174	201	199	203
CM07	CM	108	185	214	246	131	144	196	196	162	194	216	220	283	283	247	247	159	179
CM08	CM	166	185	152	152	140	161	196	201	166	198	228	264	263	267	207	218	175	183
CM09	CM	170	182	152	234	153	181	201	201	174	182	176	257	247	263	174	211	163	179
CM10	CM	128	182	218	228	161	177	201	201	140	170	228	264	259	275	222	226	167	175
CM11	CM	166	205	152	271	144	173	196	196	132	158	176	176	259	263	169	226	179	183
CM13	CM	182	189	150	222	173	177	196	201	158	162	228	264	263	283	213	236	163	167
CM14	CM	128	193	150	214	161	201	196	196	140	194	196	294	243	255	181	228	183	203
CM17	CM	153	185	148	152	144	153	196	201	170	186	224	249	267	267	211	260	159	187
CM18	CM	174	185	152	213	135	135	196	196	162	170	192	209	283	287	189	238	171	187
CM20	CM	189	201	152	242	161	177	201	201	162	190	224	244	263	267	169	201	155	159
CM21	CM	162	185	152	152	148	157	196	201	158	182	236	240	267	275	251	322	167	171
CM22	CM	153	162	246	266	157	157	196	196	162	194	220	244	239	267	174	215	155	171
CM24	CM	162	166	145	262	135	157	196	196	149	174	184	257	271	296	215	271	187	195
CM25	CM	149	174	185	205	131	169	193	196	154	170	224	268	267	283	211	211	171	171
CM26	CM	189	193	152	246	153	208	196	201	136	170	240	281	247	247	207	211	159	171
CM27	CM	174	174	254	271	173	201	196	201	136	154	196	285	263	267	189	226	191	191
CM28	CM	162	166	262	266	140	157	196	196	145	158	184	228	271	283	166	271	137	187
CM32	CM	136	182	154	185	131	135	196	196	186	190	224	253	251	263	161	226	171	175
CM33	CM	162	185	205	207	144	153	196	201	162	174	188	236	247	267	174	215	171	179
CM34	CM	132	157	200	218	140	148	196	201	186	214	220	253	267	267	197	313	167	171
CM37	CM	124	149	197	250	131	140	193	196	166	174	257	273	251	259	251	305	163	175
CM40	CM	128	189	197	246	144	148	196	196	154	158	204	228	251	259	174	224	171	179
CM41	CM	157	182	193	197	144	144	196	196	145	190	253	253	263	292	193	258	167	195
CM42	CM	201	205	226	246	161	185	196	196	162	170	249	294	243	292	228	236	167	187
CM43	CM	157	157	214	250	144	173	196	196	149	166	228	261	275	287	258	311	167	183
CM44	CM	136	182	208	262	140	140	196	196	194	198	212	257	259	279	224	266	159	179
CM45	CM	124	136	218	250	144	153	196	196	158	166	228	273	271	292	189	236	167	199
CM47	CM	120	170	152	266	161	173	196	201	178	186	228	264	263	279	234	258	195	203
CM49	CM	144	185	189	205	144	165	201	201	127	154	228	249	251	292	224	316	183	195
CM50	CM	124	170	148	200	189	212	196	196	145	166	228	268	255	287	226	301	155	211
CM51	CM	132	132	152	274	135	224	196	196	127	149	220	261	259	304	157	245	159	191
CM54	CM	174	193	152	152	161	216	193	196	158	170	244	264	247	271	189	234	159	175
CM56	CM	140	185	152	283	165	189	196	196	170	182	209	216	267	292	232	264	175	179
CM57	CM	174	193	152	287	148	157	196	196	123	127	244	264	275	296	243	247	163	175
CM58	CM	124	166	152	208	135	148	196	196	149	162	257	278	227	279	207	243	179	183
CM59	CM	157	216	152	205	148	181	193	193	166	182	220	253	235	300	224	239	175	199
CM62	CM	128	182	152	242	123	123	196	196	154	178	244	257	283	304	157	185	163	171
CM64	CM	185	189	189	200	157	185	201	201	162	186	232	268	251	287	228	230	183	187
CM65	CM	132	182	152	152	181	193	196	196	174	174	249	249	247	271	288	350	167	175
CM66	CM	120	153	152	169	140	177	201	201	174	202	228	232	207	263	215	247	163	179
CM67	CM	124	144	240	262	140	148	196	196	166	178	268	285	271	275	207	234	183	203
CM69	CM	132	178	145	266	144	157	196	196	166	178	257	261	223	296	189	213	167	195
CM70	CM	166	174	152	152	123	131	196	196	154	170	220	257	259	263	157	189	159	159
CM71	CM	132	140	152	234	131	148	187	201	158	190	236	273	247	296	181	228	179	183
SC01	SC	178	178	214	250	161	177	196	196	170	170	192	192	235	243	288	297	179	191
SC02	SC	174	178	214	246	135	177	196	196	154	170	192	192	247	251	161	268	179	179
SC03	SC	170	182	250	258	148	177	196	196	178	182	192	264	243	247	161	297	175	183
SC05	SC	178	182	214	246	144	177	201	201	174	174	192	257	243	251	169	177	183	191
SC08	SC	178	189	250	254	165	169	196	196	166	182	192	196	243	243	281	322	175	179
SC09	SC	174	178	218	250	144	173	196	201	166	174	192	192	247	247	301	313	179	179
SC10	SC	174	178	214	254	144	153	196	201	170	174	192	192	243	243	166	337	171	191
SC11	SC	182	185	242	258	153	177	196	201	162	162	192	196	243	259	169	309	183	187
SC12	SC	174	182	214	214	135	135	201	201	170	178	192	192	247	247	264	285	159	203
SC13	SC	178	182	214	214	153	153	201	201	158	166	192	192	247	251	264	297	171	187
SC16	SC	178	185	214	214	140	144	201	201	166	170	192	192	255	279	316	322	175	195
SC17	SC	170	182	214	214	135	140	201	201	162	174	192	192	243	243	280	288	163	175
SC19	SC	182	185	214	214	157	185	201	201	158	174	192	192	243	271	316	333	175	179
SC20	SC	182	182	214	254	144	173	196	201	174	178	188	261	235	275	161	166	175	175
SC21	SC	178	178	214	214	148	148	201	201	170	174	192	192	263	267	268	329	179	179
SC24	SC	182	185	254	258	148	153	201	201	154	174	192	249	247	279	322	325	179	179
SC26	SC	174	178	214	250	148	148	201	201	166	178	192	192	243	267	161	280	179	183
SC27	SC	182	189	214	246	153	181	201	201	154	158	192	192	243	275	161	327	179	183
SC28	SC	182	185	214	246	148	153	201	201	162	170	192	192	267	275	166	166	163	179
SC29	SC	178	185	250	250	177	177	196	201	170	170	244	249	243	243	288	293	179	207
SC31	SC	178	182	214	254	148	181	201	201	174	182	192	192	247	247	166	322	179	183
SC32	SC	182	185	214	250	148	169	196	201	162	178	192	192	243	247	281	309	179	187
SC33	SC	178	182	214	246	173	185	196	196	166	182	192	249	243	247	297	301	179	187
SC34	SC	170	174	214	214	144	177	196	201	174	174	192	192	243	247	153	288	179	195
SC36	SC	178	182	214	254	169	173	196	201	162	170	192	192	243	247	157	311	171	175
SC37	SC	182	185	214	250	161	181	196	196	178	178	192	192	243	243	285	318	179	191
SC38	SC	178	182	214	250	148	185	196	201	174	174	192	192	239	243	166	313	179	179
SC39	SC	178	178	214	250	148	153	196	201	170	174	192	192	239	247	161	305	179	191
SC41	SC	174	178	250	254	148	153	201	201	174	178	192	192	263	279	293	293	179	183
SC43	SC	178	193	214	250	140	153	201	201	162	174	192	192	263	267	277	280	179	187
SC44	SC	189	193	214	250	177	181	201	201	170	174	192	192	271	279	297	309	183	191
SC46	SC	178	189	214	254	148	173	201	201	154	170	192	192	267	267	157	161	175	183
SC47	SC	170	182	250	254	144	165	201	201	162	162	192	192	271	275	309	309	171	183
SC50	SC	178	185	214	254	148	148	201	201	162	174	192	200	243	243	211	309	179	183
SC51	SC	178	182	250	254	144	153	201	201	158	174	192	192	243	259	288	329	187	191
SC52	SC	189	193	250	254	148	148	201	201	166	178	192	196	263	267	301	320	179	179
SC60	SC	174	189	214	254	148	157	201	201	170	174	192	196	239	267	318	322	179	211
SC62	SC	178	182	246	254	157	185	201	201	158	166	192	192	263	267	157	309	175	183
SC63	SC	178	182	246	254	157	177	201	201	162	174	192	192	239	267	161	161	179	179
SC64	SC	178	185	246	250	144	153	201	201	158	178	192	196	267	271	293	297	179	183
SC72	SC	178	182	250	250	169	181	196	201	162	174	192	192	247	251	293	301	175	187
SC73	SC	178	178	250	258	144	177	196	201	158	170	192	192	247	275	277	309	179	203
SC74	SC	182	185	250	254	173	173	201	201	154	174	192	192	239	247	161	280	179	187
SC77	SC	185	189	250	250	148	173	201	201	166	174	192	261	243	271	297	301	175	179
SC79	SC	170	178	254	254	144	181	196	196	162	174	192	192	243	267	157	161	175	179
SC80	SC	174	178	250	254	169	173	201	201	170	170	192	192	243	247	277	318	179	183
SC81	SC	178	182	250	254	144	173	196	201	174	174	192	192	243	267	166	301	179	179
SC82	SC	182	182	246	250	173	181	196	201	158	170	192	192	243	243	322	322	179	179
MC03	MC	182	185	250	250	148	148	201	201	170	174	192	192	243	243	285	318	179	179
MC06	MC	178	182	250	254	148	148	201	201	170	174	192	192	243	247	301	322	179	179
MC07	MC	182	182	250	250	144	148	201	201	158	174	192	192	243	243	293	301	179	179
MC08	MC	182	182	250	250	148	148	201	201	170	170	192	192	243	243	305	309	179	179
MC10	MC	182	182	250	250	148	153	201	201	174	174	192	192	243	243	309	318	179	183
MC11	MC	182	182	250	250	144	153	201	201	166	174	192	192	243	243	305	322	179	179
MC13	MC	182	182	250	254	148	148	201	201	166	178	192	192	243	243	293	313	179	183
MC15	MC	182	182	250	250	144	148	201	201	178	182	192	192	243	243	277	309	179	179
MC16	MC	182	182	250	250	148	148	201	201	166	170	192	192	243	243	309	325	179	179
MC17	MC	182	182	250	250	148	148	201	201	166	174	192	192	243	243	309	313	175	179
MC18	MC	178	182	250	250	148	148	201	201	170	174	192	192	243	251	313	333	179	179
MC19	MC	182	182	250	250	148	148	201	201	174	178	192	192	243	243	313	318	179	179
MC22	MC	182	182	250	250	153	153	201	201	166	170	192	192	243	243	309	313	175	179
MC23	MC	182	182	246	254	153	153	201	201	170	174	192	192	243	243	280	305	175	179
MC24	MC	182	182	250	250	153	157	201	201	174	174	192	192	243	243	305	316	175	179
MC25	MC	182	182	250	250	153	153	201	201	166	174	192	192	243	243	305	309	171	179
MC27	MC	182	182	250	250	148	148	201	201	166	166	192	192	239	247	301	309	179	179
MC28	MC	182	185	250	254	148	153	201	201	174	174	192	192	243	243	288	318	179	187
MC31	MC	182	182	246	254	148	153	201	201	170	174	192	192	243	243	288	309	171	175
MC32	MC	185	189	250	250	153	153	201	201	162	166	192	192	243	243	305	325	179	179
MC33	MC	178	182	250	254	153	157	201	201	166	170	192	192	239	243	293	313	179	179
MC35	MC	182	182	250	250	153	153	201	201	166	174	192	192	243	243	301	305	179	179
MC37	MC	178	178	246	250	148	153	196	201	170	170	192	192	243	247	288	309	175	175
MC38	MC	182	182	250	250	148	153	201	201	170	170	192	192	243	243	313	313	179	179
MC40	MC	182	185	250	250	153	153	201	201	170	174	192	192	239	243	309	322	179	179
MC41	MC	178	182	250	250	148	148	201	201	170	170	192	192	243	243	293	305	175	179
MC42	MC	182	182	250	250	153	153	201	201	174	178	192	192	243	243	305	325	179	179
MC43	MC	178	182	246	246	148	148	201	201	170	174	192	192	243	243	305	318	179	179
MC45	MC	182	182	250	250	144	148	201	201	170	174	192	192	243	243	297	313	175	183
MC46	MC	178	182	250	250	148	153	201	201	174	178	192	192	243	243	309	313	179	179
MC47	MC	182	182	250	254	153	153	201	201	166	170	192	192	243	243	297	313	179	183
MC48	MC	182	182	250	254	153	157	201	201	166	170	192	192	243	243	309	323	179	183
MC49	MC	182	182	250	250	148	153	201	201	170	174	192	192	243	243	277	305	179	179
MC50	MC	182	182	250	262	148	148	201	201	166	170	192	192	243	247	293	309	175	179
MC51	MC	182	182	250	254	148	153	201	201	174	178	192	192	243	243	297	322	179	179
MC52	MC	182	185	250	250	144	148	201	201	166	170	192	192	243	247	273	309	179	179
MC53	MC	182	182	250	250	148	148	201	201	170	178	192	192	243	243	288	313	175	179
MC54	MC	178	185	250	250	148	153	201	201	166	174	192	192	243	247	301	305	179	179
MC56	MC	178	182	250	254	148	148	201	201	166	170	192	192	243	251	313	325	179	179
MC58	MC	182	182	250	254	148	148	201	201	170	170	192	192	243	243	305	305	179	183
MC59	MC	182	182	246	250	148	153	201	201	166	170	192	192	239	243	305	305	179	179
MC60	MC	182	182	246	250	148	148	201	201	170	170	192	192	243	247	293	305	179	179
MC61	MC	178	182	250	250	148	148	201	201	170	170	192	192	243	243	297	305	179	183
MC62	MC	182	182	250	250	148	153	201	201	170	178	192	192	243	243	297	309	179	179
MC63	MC	178	182	250	254	144	148	201	201	170	178	192	192	243	247	305	313	175	179
MC64	MC	182	185	250	250	144	148	201	201	170	174	192	192	243	243	309	313	179	179
MC65	MC	182	182	250	250	144	148	201	201	170	170	192	192	243	247	305	305	179	179
MC66	MC	182	185	250	250	148	153	201	201	170	170	192	192	243	247	305	313	175	179
NC010	NC	182	182	250	250	148	148	201	201	170	174	192	192	243	243	318	318	183	183
NC015	NC	182	182	250	250	148	148	201	201	170	170	192	192	239	243	297	318	183	183
NC020	NC	182	182	250	250	148	153	201	201	170	174	192	192	243	243	318	318	183	183
NC025	NC	182	182	250	250	148	148	201	201	170	170	192	192	243	243	318	322	183	183
NC200	NC	182	182	250	250	144	144	201	201	170	170	192	192	243	243	318	322	183	183
NC205	NC	182	182	250	250	144	144	201	201	170	170	192	192	243	243	318	318	183	183
NC210	NC	182	182	250	250	148	153	201	201	170	170	192	192	243	243	318	322	183	183
NC215	NC	178	182	250	250	148	148	201	201	170	174	192	192	243	243	322	322	183	183
NC370	NC	182	182	250	250	148	148	201	201	170	170	192	192	243	243	309	322	183	183
NC375	NC	182	182	250	250	148	148	201	201	166	170	192	192	243	243	318	322	183	183
NC380	NC	182	182	250	254	144	148	201	201	170	170	192	192	243	243	318	322	183	183
NC385	NC	182	182	250	250	148	148	201	201	170	170	192	192	243	243	318	322	183	183
NC410	NC	174	182	250	250	148	148	201	201	170	170	192	192	243	243	322	325	183	183
NC415	NC	182	182	250	250	148	148	201	201	170	174	192	192	243	243	322	322	183	183
NC420	NC	182	182	250	250	148	148	201	201	170	170	192	192	243	243	309	318	183	183
NC425	NC	182	182	250	250	148	148	201	201	170	170	192	192	243	243	318	327	183	183
NC430	NC	182	182	250	250	148	148	201	201	170	170	192	192	243	243	309	322	183	183
NC435	NC	182	182	250	250	144	148	201	201	170	170	192	192	243	243	313	322	183	183
NC440	NC	178	182	250	250	144	148	201	201	170	174	192	192	243	243	322	322	179	183
NC443	NC	182	182	250	250	144	148	201	201	166	170	192	192	243	243	322	322	179	183
NC550	NC	182	182	250	250	148	148	201	201	170	170	192	192	243	243	313	323	183	183
NC552	NC	182	182	250	250	144	148	201	201	170	170	192	192	243	243	313	322	183	183
NC553	NC	182	182	250	250	148	148	201	201	170	170	192	192	243	243	309	322	183	183
NC555	NC	182	182	250	250	144	148	201	201	170	170	192	192	243	243	325	325	183	183
NC618	NC	182	182	250	254	148	148	201	201	170	170	192	192	243	243	285	322	183	183
NC620	NC	182	182	250	250	148	148	201	201	166	170	192	192	243	243	309	309	183	183
NC625	NC	182	182	250	250	144	148	201	201	170	170	192	192	243	243	318	322	183	183
NC630	NC	182	182	250	250	148	148	201	201	170	174	192	192	239	243	318	325	183	183
NC640	NC	182	182	250	250	144	148	201	201	170	170	192	192	243	243	322	322	183	183
NC645	NC	182	182	250	250	144	148	201	201	174	174	192	192	243	243	322	322	183	183
NC650	NC	182	182	250	250	148	148	201	201	174	174	192	192	243	243	322	327	183	183
NC655	NC	182	182	250	250	148	148	201	201	170	170	192	192	243	243	318	318	183	183
NC707	NC	182	182	250	250	144	148	201	201	170	170	192	192	243	243	313	322	183	183
NC709	NC	182	182	250	250	148	148	201	201	174	174	192	192	243	243	318	322	183	183
NC715	NC	182	182	250	250	144	148	201	201	170	170	192	192	243	243	313	322	183	183
NC720	NC	182	182	250	250	148	148	201	201	170	170	192	192	243	243	318	322	183	183
NC791	NC	182	182	250	250	144	148	201	201	170	170	192	192	243	243	318	318	183	183
NC792	NC	182	182	250	250	148	148	201	201	170	170	192	192	243	243	313	322	183	183
NC798	NC	182	182	250	250	148	148	201	201	170	170	192	192	243	243	318	322	179	183
NC800	NC	182	182	250	250	144	148	201	201	170	174	192	192	243	243	322	329	183	183
NC850	NC	182	185	250	250	144	148	201	201	170	174	192	192	243	243	322	329	183	183
NC855	NC	182	182	250	250	144	148	201	201	170	170	192	192	243	243	322	322	183	183
NC860	NC	178	182	250	250	148	148	201	201	170	170	192	192	243	243	322	322	183	183
NC865	NC	182	182	250	250	144	148	201	201	170	174	192	192	243	243	322	322	183	183
NC870	NC	182	182	250	250	144	148	201	201	170	174	192	192	243	243	318	318	183	187
NC875	NC	178	182	250	250	148	148	201	201	170	170	192	192	243	243	318	322	179	183
NC878	NC	182	182	250	250	148	157	201	201	174	174	192	192	243	243	313	325	183	183
NC880	NC	178	182	250	250	144	148	201	201	170	170	192	192	243	243	322	322	183	183

## Sheet: Sup Table S4
Samp ID	Pop ID	SNP_6		SNP_10		SNP_11		SNP_12		SNP_13		SNP_18		SNP_19		SNP_20		SNP_21		SNP_23		SNP_24		SNP_25		SNP_26		SNP_27		SNP_28		SNP_29		SNP_30		SNP_31		SNP_32		SNP_37		SNP_40		SNP_41		SNP_42		SNP_43
MC001	2	3	3	2	2	4	4	1	1	4	4	2	2	3	3	4	4	3	3	1	1	3	3	1	1	2	2	3	3	3	3	1	1	2	2	2	2	0	0	4	4	0	0	0	0	0	0	0	0
MC002	2	3	3	0	0	4	4	1	1	4	4	2	2	3	3	4	4	3	3	1	1	3	3	1	1	0	0	3	3	3	3	1	1	2	2	2	2	1	1	4	4	3	3	1	1	1	1	1	1
MC004	2	0	0	0	0	4	2	1	1	4	4	2	2	3	3	4	4	3	3	0	0	0	0	0	0	0	0	3	3	3	3	1	1	2	2	2	2	0	0	4	1	3	3	1	1	1	1	1	1
MC008	2	3	3	0	0	4	4	1	1	4	4	0	0	3	3	4	4	3	3	1	1	3	3	1	1	2	2	3	3	3	3	1	1	2	2	2	2	0	0	4	1	3	3	1	1	1	1	1	1
MC012A	2	3	3	2	2	4	4	1	1	4	4	2	2	3	3	4	4	3	3	1	1	3	3	1	1	2	2	3	3	3	3	1	1	2	2	2	2	1	1	4	4	3	3	1	3	1	3	1	1
MC013	2	3	3	2	4	4	4	1	1	4	4	0	0	3	3	4	4	3	3	1	1	3	1	1	1	2	2	3	3	3	3	1	1	2	2	2	2	1	1	4	4	3	3	1	1	1	1	1	1
MC014	2	3	3	2	2	4	4	1	1	4	4	2	2	3	3	4	4	3	3	1	1	3	3	1	1	2	2	3	3	3	3	1	1	2	2	2	2	1	3	4	4	3	3	1	1	1	1	1	1
MC015	2	3	3	2	2	4	4	1	1	4	4	2	2	3	3	4	4	3	3	1	1	3	3	1	1	2	2	3	3	3	3	1	1	2	2	2	2	1	3	4	4	3	3	1	1	1	1	1	1
MC016	2	3	3	2	2	4	4	1	1	4	4	2	2	3	3	4	4	3	3	1	1	3	3	1	1	2	2	3	3	3	3	1	1	2	2	2	2	1	1	4	4	3	3	1	1	1	1	1	1
MC017A	2	3	3	2	2	4	4	1	1	4	4	2	2	3	3	4	4	3	3	1	1	3	3	1	1	2	2	3	3	3	3	1	1	2	2	2	2	1	1	4	1	3	3	1	1	1	1	1	1
MC018	2	3	3	0	0	4	4	1	1	4	4	0	0	3	3	4	4	3	3	1	1	3	3	1	1	0	0	3	3	3	3	1	1	2	2	2	2	1	1	4	4	3	3	1	1	1	1	1	4
MC019	2	3	3	2	4	4	4	1	1	4	4	2	2	3	3	4	4	3	3	1	1	3	3	1	1	2	2	3	3	3	3	1	1	2	2	2	2	0	0	4	4	3	3	1	1	1	1	1	1
MC022	2	3	3	2	2	4	4	1	1	4	4	2	2	3	3	4	4	3	3	1	1	3	3	1	1	2	2	3	3	3	3	1	1	2	2	2	2	1	3	4	1	3	3	1	1	1	1	1	1
MC023	2	3	3	0	0	4	4	1	1	4	4	2	2	3	3	4	4	3	3	1	1	3	3	1	1	2	2	3	3	3	3	1	1	2	2	2	2	1	1	4	4	3	3	1	1	1	1	1	1
MC024	2	3	3	2	2	4	4	1	1	4	4	2	2	3	3	4	4	3	3	1	1	3	3	1	1	0	0	3	3	3	3	1	1	2	2	2	2	1	1	4	1	3	3	1	1	1	1	1	1
MC026	2	3	3	2	2	4	4	1	1	4	4	2	2	3	3	4	4	3	3	1	1	3	3	1	1	2	2	3	3	3	3	1	1	2	2	2	2	1	1	4	4	3	3	1	1	1	1	1	1
MC028	2	3	3	2	2	4	4	1	1	4	4	2	2	3	3	4	4	3	3	1	1	3	3	1	1	2	2	3	3	3	3	1	1	2	2	2	2	1	1	4	4	3	3	1	1	1	1	1	1
MC029	2	3	3	2	2	4	4	1	1	4	4	2	2	3	3	4	4	3	3	1	1	3	3	1	1	2	2	3	3	3	3	1	1	2	2	2	2	1	1	4	4	0	0	0	0	0	0	0	0
MC030	2	3	3	0	0	4	4	1	1	4	2	2	2	3	3	4	4	3	3	1	1	3	3	1	1	0	0	3	3	3	1	1	1	2	2	2	3	0	0	4	1	3	3	1	1	1	1	1	1
MC032	2	3	3	0	0	4	4	1	1	4	4	0	0	3	3	4	4	0	0	1	1	3	3	1	1	2	2	3	3	3	3	1	1	2	2	2	2	0	0	0	0	3	3	1	1	1	1	1	4
MC035	2	3	3	0	0	4	2	1	1	4	4	2	2	0	0	0	0	0	0	0	0	0	0	0	0	0	0	3	3	3	3	1	1	2	2	2	2	0	0	4	1	0	0	0	0	0	0	0	0
MC036	2	3	3	2	4	4	4	1	1	4	4	0	0	3	3	4	4	3	3	1	1	3	3	1	1	0	0	3	3	3	3	1	1	2	2	2	2	0	0	4	1	3	3	1	1	1	1	1	1
MC037	2	3	3	2	4	4	4	1	1	4	4	2	2	0	0	0	0	3	3	1	1	3	3	1	1	2	2	3	3	3	3	1	1	2	2	2	2	1	3	4	4	0	0	0	0	0	0	0	0
MC038	2	3	3	0	0	4	2	1	1	4	2	0	0	3	3	4	4	3	3	1	1	3	3	1	1	0	0	3	3	3	3	1	1	2	2	2	2	1	3	4	4	0	0	0	0	0	0	0	0
MC040A	2	3	3	2	2	4	4	1	1	4	4	2	2	3	3	4	4	3	3	1	1	3	3	1	1	2	2	3	3	3	3	1	1	2	2	2	2	1	1	4	4	3	3	1	1	1	1	1	1
MC040B	2	3	3	2	2	4	2	1	1	4	4	2	2	3	3	4	4	3	3	1	1	3	3	1	1	2	2	3	3	3	3	1	1	2	2	2	2	1	1	4	4	3	3	1	1	1	1	1	1
MC041	2	3	3	2	2	4	4	1	1	4	2	2	2	3	3	4	4	3	3	1	1	3	3	1	1	2	2	3	3	3	3	1	1	2	2	2	2	1	1	4	4	0	0	0	0	0	0	0	0
MC042	2	3	3	2	2	4	4	1	1	4	4	2	2	3	3	4	4	3	3	1	1	3	3	1	1	2	2	3	3	3	3	1	1	2	2	2	2	1	1	4	4	3	3	1	1	1	1	1	1
MC043	2	3	3	2	2	4	4	1	1	4	4	2	2	3	3	4	4	3	3	1	1	3	3	1	1	2	2	3	3	3	3	1	1	2	2	2	2	1	1	4	1	3	3	1	1	1	1	1	1
MC045A	2	3	3	0	0	4	4	1	1	4	2	2	2	3	3	4	4	3	3	1	1	3	3	1	1	2	2	3	3	3	3	1	1	2	2	2	2	1	3	4	4	3	3	1	1	1	1	1	1
MC046	2	3	3	2	2	4	4	1	1	4	2	0	0	3	3	4	4	3	3	0	0	3	3	1	1	2	2	3	3	3	3	1	1	2	2	2	2	1	1	4	4	3	3	1	1	1	1	1	1
MC047	2	3	3	2	2	4	4	1	1	4	2	2	2	3	3	4	4	3	3	1	1	3	3	1	1	2	2	3	3	3	3	1	1	2	2	2	2	1	1	4	4	3	3	1	1	1	1	1	1
MC048	2	3	3	0	0	4	4	1	1	0	0	0	0	3	3	4	4	3	3	0	0	3	3	1	1	0	0	0	0	0	0	0	0	0	0	0	0	0	0	4	1	0	0	0	0	0	0	0	0
MC049	2	3	3	2	2	4	4	1	1	4	4	0	0	3	3	4	4	3	3	1	1	3	3	1	1	2	2	3	3	3	3	1	1	2	2	2	2	1	3	4	4	3	3	1	1	1	1	1	1
MC050	2	3	3	2	2	4	2	1	1	4	4	2	2	3	3	4	4	3	3	1	1	3	3	1	1	2	2	3	3	3	3	1	1	2	2	2	2	0	0	4	4	0	0	0	0	0	0	0	0
MC051	2	3	3	0	0	4	4	1	1	4	4	2	2	3	3	4	4	3	3	0	0	3	3	1	1	0	0	3	3	3	3	1	1	2	2	2	2	1	1	4	4	3	3	1	1	1	1	1	1
MC052	2	3	3	2	2	4	4	1	1	4	4	2	2	3	3	4	4	3	3	1	1	3	3	1	1	2	2	3	3	3	3	1	1	2	2	2	2	1	3	4	4	0	0	0	0	0	0	0	0
MC054	2	0	0	0	0	0	0	0	0	0	0	2	2	0	0	0	0	3	3	0	0	0	0	0	0	0	0	3	3	3	3	1	1	2	2	2	2	0	0	0	0	0	0	0	0	0	0	0	0
MC055	2	3	3	2	2	4	4	1	1	4	4	2	2	3	3	4	4	3	3	1	1	3	3	1	1	2	2	3	3	3	3	1	1	2	2	2	2	1	1	4	4	3	3	1	1	1	1	1	1
MC056	2	3	3	0	0	4	4	1	1	4	4	2	2	3	3	4	4	3	3	1	1	3	3	1	1	2	2	3	3	3	3	1	1	2	2	2	2	1	3	4	4	3	3	1	1	1	1	1	1
MC057	2	3	3	0	0	4	4	1	1	4	4	2	2	3	3	4	4	3	3	1	1	3	3	1	1	2	2	3	3	3	3	1	1	2	2	2	2	1	3	4	4	3	3	1	1	1	1	1	1
MC059	2	3	3	2	2	4	4	1	1	4	4	2	2	3	3	4	4	3	3	1	1	3	3	1	1	2	2	3	3	3	3	1	1	2	2	2	2	1	3	4	4	3	3	1	1	1	1	1	1
MC060	2	3	3	2	2	4	4	1	1	4	4	0	0	3	3	4	4	3	3	1	1	3	3	1	1	2	2	3	3	3	3	1	1	2	2	2	2	1	1	4	4	3	3	1	1	1	1	1	1
MC061	2	3	3	2	4	4	4	1	1	4	4	2	2	3	3	4	4	3	3	1	1	3	3	1	1	2	2	3	3	3	3	1	1	2	2	2	2	1	1	4	4	3	3	1	1	1	1	1	1
MC062	2	3	3	2	2	4	4	1	1	4	4	2	2	3	3	4	4	3	3	1	1	3	3	1	1	2	2	3	3	3	3	1	1	2	2	2	2	1	1	4	4	3	3	1	1	1	1	1	1
MC063	2	3	3	2	2	4	4	1	1	4	4	2	2	3	3	4	4	3	3	1	1	3	3	1	1	2	2	3	3	3	3	1	1	2	2	2	2	1	1	4	4	3	3	1	1	1	1	1	1
MC064	2	3	3	2	2	4	4	1	1	4	4	2	2	3	3	4	4	3	3	1	1	3	3	1	1	2	2	3	3	3	3	1	1	2	2	2	2	1	1	4	1	3	3	1	1	1	1	1	1
MC065	2	3	3	2	2	4	4	1	1	4	4	2	2	3	3	4	4	3	3	1	1	3	3	1	1	2	2	3	3	3	3	1	1	2	2	2	2	1	1	4	1	3	3	1	1	1	1	1	1
MC066	2	3	3	2	2	4	4	1	1	4	4	2	2	3	3	4	4	3	3	1	1	3	3	1	1	2	2	3	3	3	3	1	1	2	2	2	2	1	3	4	4	3	3	1	1	1	1	1	4
MC012B	2	3	3	0	0	4	4	1	1	4	4	2	2	3	3	4	4	3	3	0	0	3	3	1	1	2	2	3	3	3	3	1	1	2	2	2	2	0	0	4	1	3	3	1	1	1	1	1	1
MC012C	2	3	3	0	0	4	4	1	1	4	4	2	2	3	3	4	4	0	0	1	1	3	3	1	1	0	0	3	3	3	3	1	1	2	2	2	2	0	0	4	4	3	3	1	1	1	1	1	1
MC017B	2	3	3	0	0	4	2	1	1	0	0	2	2	3	3	4	4	3	3	1	1	3	3	1	1	2	2	3	3	3	3	1	1	2	2	2	2	0	0	4	1	0	0	0	0	0	0	0	0
MC017C	2	3	3	0	0	4	2	1	1	4	2	2	2	3	3	4	4	3	3	1	1	0	0	0	0	0	0	3	3	3	3	1	1	2	2	2	2	1	3	4	1	3	3	1	1	1	1	1	1
MC045B	2	3	3	2	2	4	4	1	1	4	4	2	2	3	3	4	4	3	3	1	1	3	3	1	1	2	2	3	3	3	3	1	1	2	2	2	2	1	1	4	4	3	3	1	1	1	1	1	1
MC045C	2	3	3	0	0	4	4	1	1	4	4	2	2	3	3	4	4	3	3	1	1	3	3	1	1	2	2	3	3	3	3	1	1	2	2	2	2	1	1	4	4	3	3	1	1	1	1	1	1
NC001	1	3	3	2	2	4	4	1	1	4	4	2	2	3	3	4	4	3	3	1	1	3	3	1	1	0	0	3	3	3	3	1	1	2	2	2	2	1	1	4	4	3	3	1	1	1	1	1	1
NC010	1	3	3	2	2	4	4	1	1	4	4	2	2	3	3	4	4	3	3	1	1	3	3	1	1	2	2	3	3	3	3	1	1	2	2	2	2	1	1	4	4	3	3	1	1	1	1	1	1
NC025	1	3	3	2	2	4	4	1	1	4	4	2	2	3	3	4	4	3	3	1	1	3	3	1	1	2	2	3	3	3	3	1	1	2	2	2	2	1	3	4	4	3	3	1	1	1	1	1	1
NC038	1	3	3	2	2	4	4	1	1	4	4	2	2	3	3	4	4	3	3	1	1	3	3	1	1	2	2	3	3	3	3	1	1	2	2	2	2	1	1	4	4	3	3	1	1	1	1	1	1
NC050A	1	3	3	2	4	4	4	1	1	4	4	2	2	3	3	4	4	3	3	1	1	3	3	1	1	2	2	3	3	3	3	1	1	2	2	2	2	1	3	4	4	3	3	1	1	1	1	1	1
NC075	1	3	3	2	2	4	4	1	1	4	4	2	2	3	3	4	4	3	3	1	1	3	3	1	1	2	2	3	3	3	3	1	1	2	2	2	2	0	0	4	4	3	3	1	1	1	1	1	1
NC098	1	3	3	2	2	4	4	1	1	4	2	2	2	3	3	4	4	3	3	1	1	3	3	1	1	2	2	3	3	3	3	1	1	2	2	2	2	1	3	4	4	3	3	1	1	1	1	1	1
NC100	1	3	3	2	2	4	4	1	1	4	4	2	2	3	3	4	4	3	3	1	1	3	3	1	1	2	2	3	3	3	3	1	1	2	2	2	2	1	1	4	4	3	3	1	1	1	1	1	1
NC121	1	3	3	2	2	4	4	1	1	4	4	2	2	3	3	4	4	3	3	1	1	3	3	1	1	2	2	3	3	3	3	1	1	2	2	2	2	1	1	4	4	3	3	1	1	1	1	1	1
NC123	1	3	3	2	2	4	4	1	1	4	4	2	2	3	3	4	4	3	3	1	1	3	3	1	1	2	2	3	3	3	3	1	1	2	2	2	2	1	3	4	4	3	3	1	1	1	1	1	1
NC125	1	3	3	2	4	4	4	1	1	4	4	2	2	3	3	4	4	3	3	1	1	3	3	1	1	2	2	3	3	3	3	1	1	2	2	2	2	1	1	4	4	3	3	1	1	1	1	1	1
NC126	1	3	3	2	2	4	4	1	1	4	4	2	2	3	3	4	4	3	3	1	1	3	3	1	1	2	2	3	3	3	3	1	1	2	2	2	2	1	3	4	4	3	3	1	1	1	1	1	1
NC128	1	3	3	2	2	4	4	1	1	4	4	2	2	3	3	4	4	3	3	1	1	3	3	1	1	2	2	3	3	3	3	1	1	2	2	2	2	1	1	4	4	3	3	1	1	1	1	1	1
NC130	1	3	3	2	2	4	4	1	1	4	4	2	2	3	3	4	4	3	3	1	1	3	3	1	1	2	2	3	3	3	3	1	1	2	2	2	2	1	1	4	4	3	3	1	1	1	1	1	1
NC135	1	3	3	2	2	4	4	1	1	4	4	2	2	3	3	4	4	3	3	1	1	3	3	1	1	2	2	3	3	3	3	1	1	2	2	2	2	0	0	4	4	3	3	1	1	1	1	1	1
NC138	1	3	3	0	0	4	4	1	1	4	4	0	0	3	3	4	4	3	3	1	1	0	0	0	0	0	0	3	3	3	3	1	1	2	2	2	2	0	0	0	0	0	0	0	0	0	0	0	0
NC143	1	3	3	2	4	4	4	1	1	4	2	2	2	3	3	4	4	3	3	1	1	3	3	1	1	2	2	3	3	3	3	1	1	2	2	2	2	1	1	4	4	3	3	1	1	1	1	1	1
NC147	1	3	3	2	4	4	4	1	1	4	4	0	0	3	3	4	4	3	3	1	1	3	3	1	1	0	0	3	3	3	3	1	1	2	2	2	2	1	3	4	4	3	3	1	1	1	3	1	1
NC150	1	3	3	2	2	4	4	1	1	4	4	2	2	3	3	4	4	3	3	1	1	3	3	1	1	0	0	3	3	3	3	1	1	2	2	2	2	1	3	4	4	3	3	1	1	1	1	1	1
NC154	1	3	3	2	2	4	4	1	1	4	4	2	2	3	3	4	4	3	3	1	1	3	3	1	1	2	2	3	3	3	3	1	1	2	2	2	2	1	3	4	4	3	3	1	1	1	1	1	1
NC160	1	3	3	2	2	4	4	1	1	4	4	2	2	3	3	4	4	3	3	1	1	3	3	1	1	2	2	3	3	3	3	1	1	2	2	2	2	1	1	4	4	3	3	1	1	1	1	1	1
NC162	1	3	3	2	2	4	2	1	1	4	4	2	2	3	3	4	4	3	3	1	1	3	3	1	1	2	2	3	3	3	3	1	1	2	2	2	2	1	3	4	4	3	3	1	1	1	1	1	1
NC165	1	3	3	2	2	4	4	1	1	4	4	2	2	3	3	4	4	3	3	1	1	0	0	0	0	0	0	3	3	3	3	1	1	2	2	2	2	1	1	4	4	3	3	1	1	1	1	1	1
NC167	1	3	3	2	4	4	2	1	1	4	4	2	2	3	3	4	4	3	3	1	1	3	3	1	1	2	2	3	3	3	3	1	1	2	2	2	2	0	0	4	4	3	3	1	1	1	1	1	1
NC170	1	3	3	0	0	4	4	1	1	4	4	2	2	3	3	4	4	3	3	1	1	3	3	1	1	2	2	3	3	3	3	1	1	2	2	2	2	1	1	4	1	3	3	1	1	1	1	1	1
NC173	1	3	3	2	4	4	4	1	1	4	2	2	2	3	3	4	4	3	3	1	1	3	3	1	1	2	2	3	3	3	3	1	1	2	2	2	2	1	3	4	4	3	3	1	1	1	1	1	1
NC178	1	3	3	2	4	4	4	1	1	4	4	2	2	3	3	4	4	3	3	1	1	3	3	1	1	2	2	3	3	3	3	1	1	2	2	2	2	1	1	4	4	3	3	1	1	1	1	1	1
NC180	1	3	3	0	0	4	4	1	1	4	2	2	2	3	3	4	4	3	3	1	1	3	3	1	1	0	0	3	3	3	3	1	1	2	2	2	2	1	1	4	4	3	3	1	1	1	1	1	1
NC185	1	3	3	2	2	4	4	1	1	4	4	2	2	3	3	4	4	3	3	1	1	3	3	1	1	2	2	3	3	3	3	1	1	2	2	2	2	1	1	4	4	3	3	1	1	1	1	1	1
NC190A	1	3	3	2	2	4	4	1	1	4	4	2	2	3	3	4	4	3	3	1	1	3	3	1	1	2	2	3	3	3	3	1	1	2	2	2	2	1	1	4	1	3	3	1	1	1	1	1	1
NC192	1	3	3	2	2	4	4	1	1	4	2	2	2	3	3	4	4	3	3	1	1	3	3	1	1	0	0	3	3	3	3	1	1	2	2	2	2	1	1	4	4	3	3	1	1	1	1	1	1
NC195	1	3	3	0	0	4	4	1	1	4	4	2	2	3	3	4	4	3	3	1	1	3	3	1	1	0	0	3	3	3	3	1	1	2	2	2	2	1	1	4	4	3	3	1	1	1	1	1	1
NC200	1	3	3	0	0	4	4	1	1	4	4	2	2	3	3	4	4	3	3	1	1	3	3	1	1	0	0	3	3	3	3	1	1	2	2	2	2	1	1	4	4	3	3	1	1	1	1	1	1
NC205	1	3	3	2	4	4	4	1	1	4	4	2	2	3	3	4	4	3	3	1	1	3	3	1	1	2	2	3	3	3	3	1	1	2	2	2	2	0	0	4	4	3	3	1	1	1	1	1	1
NC208	1	3	3	2	2	4	4	1	1	4	4	2	2	3	3	4	4	3	3	1	1	3	3	1	1	2	2	3	3	3	3	1	1	2	2	2	2	0	0	4	4	3	3	1	1	1	1	1	1
NC210	1	3	3	2	4	4	4	1	1	4	4	2	2	3	3	4	4	3	3	1	1	3	3	1	1	2	2	3	3	3	3	1	1	2	2	2	2	1	1	4	4	3	3	1	1	1	1	1	1
NC215	1	3	3	2	4	4	4	1	1	4	4	2	2	3	3	4	4	3	3	1	1	3	3	1	1	2	2	3	3	3	3	1	1	2	2	2	2	1	3	4	4	3	3	1	1	1	1	1	1
NC220	1	3	3	2	2	4	4	1	1	4	4	2	2	3	3	4	4	3	3	1	1	3	3	1	1	2	2	3	3	3	3	1	1	2	2	2	2	1	3	4	4	3	3	1	1	1	1	1	1
NC225	1	3	3	2	4	4	4	1	1	4	4	2	2	3	3	4	4	3	3	1	1	3	3	1	1	2	2	3	3	3	3	1	1	2	2	2	2	1	3	4	4	3	3	1	1	1	1	1	1
NC250	1	3	3	2	2	4	4	1	1	4	4	2	2	3	3	4	4	3	3	1	1	3	3	1	1	0	0	3	3	3	3	1	1	2	2	2	2	1	1	4	4	3	3	1	1	1	1	1	1
NC275	1	3	3	2	2	4	4	1	1	4	4	2	2	3	3	4	4	3	3	1	1	3	3	1	1	2	2	3	3	3	3	1	1	2	2	2	2	1	1	4	4	3	3	1	1	1	1	1	1
NC280	1	3	3	2	2	4	4	1	1	4	4	2	2	3	3	4	4	3	3	1	1	3	3	1	1	2	2	3	3	3	3	1	1	2	2	2	2	1	3	4	4	3	3	1	1	1	1	1	1
NC300	1	3	3	2	4	4	4	1	1	4	4	2	2	3	3	4	4	3	3	1	1	3	3	1	1	2	2	3	3	3	3	1	1	2	2	2	2	1	1	4	4	3	3	1	1	1	1	1	1
NC325	1	3	3	2	2	4	4	1	1	4	4	2	2	3	3	4	4	3	3	1	1	3	3	1	1	2	2	3	3	3	3	1	1	2	2	2	2	1	3	4	4	3	3	1	1	1	1	1	1
NC340	1	3	3	2	2	4	4	1	1	4	4	2	2	3	3	4	4	3	3	1	1	3	3	1	1	2	2	3	3	3	3	1	1	2	2	2	2	1	1	4	4	3	3	1	1	1	1	1	1
NC350	1	3	3	2	2	4	4	1	1	4	4	2	2	3	3	4	4	3	3	1	1	3	3	1	1	2	2	3	3	3	3	1	1	2	2	2	2	1	1	4	4	3	3	1	1	1	1	1	1
NC365	1	3	3	2	2	4	4	1	1	4	4	2	2	3	3	4	4	3	3	1	1	3	3	1	1	2	2	3	3	3	3	1	1	2	2	2	2	1	3	4	4	3	3	1	1	1	1	1	1
NC374	1	3	3	2	2	4	4	1	1	4	4	2	2	3	3	4	4	3	3	1	1	3	3	1	1	2	2	3	3	3	3	1	1	2	2	2	2	1	3	4	4	3	3	1	1	1	1	1	4
NC400	1	3	3	0	0	4	4	1	1	4	4	2	2	3	3	4	4	3	3	1	1	3	3	1	1	2	2	3	3	3	3	1	1	2	2	2	2	1	1	4	4	3	3	1	1	1	1	1	1
NC425	1	3	3	0	0	4	4	1	1	4	4	2	2	3	3	4	4	3	3	1	1	0	0	0	0	0	0	3	3	3	3	1	1	2	2	2	2	0	0	4	4	3	3	1	1	1	1	1	1
NC443	1	3	3	2	2	4	4	1	1	4	4	2	2	3	3	4	4	3	3	1	1	3	3	1	1	2	2	3	3	3	3	1	1	2	2	2	2	1	3	4	4	3	3	1	1	1	1	1	1
NC450	1	3	3	2	2	4	4	1	1	4	4	2	2	3	3	4	4	3	3	1	1	3	3	1	1	0	0	3	3	3	3	1	1	2	2	2	2	1	3	4	4	0	0	0	0	0	0	0	0
NC460A	1	3	3	2	4	4	4	1	1	4	4	2	2	3	3	4	4	3	3	1	1	3	3	1	1	2	2	3	3	3	3	1	1	2	2	2	2	1	3	4	4	3	3	1	1	1	1	1	1
NC475	1	3	3	2	2	4	2	1	1	4	4	0	0	3	3	4	4	3	3	1	1	3	3	1	1	0	0	3	3	3	3	1	1	2	2	2	2	1	1	4	4	3	3	1	1	1	1	1	1
NC500A	1	3	3	2	4	4	4	1	1	4	2	2	2	3	3	4	4	3	3	1	1	3	3	1	1	2	2	3	3	3	3	1	1	2	2	2	2	1	1	4	4	3	3	1	1	1	1	1	1
NC525	1	3	3	2	2	4	4	1	1	4	4	2	2	3	3	4	4	3	3	1	1	3	3	1	1	2	2	3	3	3	3	1	1	2	2	2	2	1	1	4	4	3	3	1	1	1	1	1	1
NC530	1	3	3	0	0	4	4	1	1	4	4	2	2	3	3	4	4	3	3	1	1	3	3	1	1	2	2	3	3	3	3	1	1	2	2	2	2	1	3	4	4	3	3	1	1	1	1	1	1
NC550A	1	3	3	2	2	4	4	1	1	4	4	2	2	3	3	4	4	3	3	1	1	3	3	1	1	2	2	3	3	3	3	1	1	2	2	2	2	0	0	4	4	3	3	1	1	1	1	1	1
NC575	1	3	3	2	4	4	4	1	1	4	4	2	2	3	3	4	4	3	3	1	1	3	3	1	1	2	2	3	3	3	3	1	1	2	2	2	2	1	3	4	4	3	3	1	1	1	1	1	1
NC590	1	3	3	2	2	4	4	1	1	4	4	2	2	3	3	4	4	3	3	1	1	3	3	1	1	2	2	3	3	3	3	1	1	2	2	2	2	1	1	4	4	3	3	1	1	1	1	1	1
NC600	1	3	3	2	2	4	4	1	1	4	4	2	2	3	3	4	4	3	3	1	1	3	3	1	1	2	2	3	3	3	3	1	1	2	2	2	2	1	1	4	4	3	3	1	1	1	1	1	1
NC625	1	3	3	2	2	4	4	1	1	4	4	2	2	3	3	4	4	3	3	1	1	3	3	1	1	2	2	3	3	3	3	1	1	2	2	2	2	1	3	4	4	3	3	1	1	1	1	1	1
NC675	1	3	3	2	2	4	4	1	1	4	4	2	2	3	3	4	4	3	3	1	1	3	3	1	1	2	2	3	3	3	3	1	1	2	2	2	2	1	1	4	4	3	3	1	1	1	1	1	1
NC688	1	3	3	2	2	4	4	1	1	4	4	2	2	3	3	4	4	3	3	1	1	3	3	1	1	2	2	3	3	3	3	1	1	2	2	2	2	1	3	4	4	3	3	1	1	1	1	1	1
NC700	1	3	3	2	4	4	4	1	1	4	4	2	2	3	3	4	4	3	3	1	1	3	3	1	1	2	2	3	3	3	3	1	1	2	2	2	2	1	1	4	4	3	3	1	1	1	1	1	1
NC710	1	3	3	2	2	4	4	1	1	4	4	2	2	3	3	4	4	3	3	1	1	3	3	1	1	2	2	3	3	3	3	1	1	2	2	2	2	1	1	4	4	3	3	1	1	1	1	1	1
NC715	1	3	3	2	2	4	4	1	1	4	4	2	2	3	3	4	4	3	3	1	1	3	3	1	1	2	2	3	3	3	3	1	1	2	2	2	2	1	1	4	4	3	3	1	1	1	1	1	1
NC725	1	3	3	2	2	4	4	1	1	4	4	2	2	3	3	4	4	3	3	1	1	3	3	1	1	2	2	3	3	3	3	1	1	2	2	2	2	1	1	4	4	3	3	1	1	1	1	1	1
NC750	1	3	3	2	2	4	4	1	1	4	4	2	2	3	3	4	4	3	3	1	1	3	3	1	1	2	2	3	3	3	3	1	1	2	2	2	2	1	1	4	4	3	3	1	1	1	1	1	1
NC775A	1	3	3	2	2	4	4	1	1	4	4	0	0	3	3	4	4	3	3	1	1	3	3	1	1	2	2	3	3	3	3	1	1	2	2	2	2	1	3	4	4	3	3	1	1	1	1	1	1
NC785	1	3	3	2	2	4	4	1	1	4	4	2	2	3	3	4	4	3	3	1	1	3	3	1	1	2	2	3	3	3	3	1	1	2	2	2	2	1	1	4	4	3	3	1	1	1	1	1	1
NC795	1	3	3	2	2	4	4	1	1	4	4	2	2	3	3	4	4	3	3	1	1	3	3	1	1	2	2	3	3	3	3	1	1	2	2	2	2	1	3	4	4	3	3	1	1	1	1	1	1
NC800	1	3	3	2	2	4	4	1	1	4	4	2	2	3	3	4	4	3	3	1	1	3	3	1	1	2	2	3	3	3	3	1	1	2	2	2	2	1	1	4	4	3	3	1	1	1	1	1	1
NC815	1	3	3	2	2	4	4	1	1	4	4	2	2	3	3	4	4	3	3	0	0	3	3	1	1	2	2	3	3	3	3	1	1	2	2	2	2	1	1	4	4	3	3	1	1	1	1	1	1
NC825	1	3	3	2	4	4	4	1	1	4	4	2	2	3	3	4	4	3	3	1	1	3	3	1	1	2	2	3	3	3	3	1	1	2	2	2	2	1	1	4	4	3	3	1	1	1	1	1	1
NC842	1	3	3	2	4	4	4	1	1	4	4	2	2	3	3	4	4	3	3	1	1	3	3	1	1	0	0	3	3	3	3	1	1	2	2	2	2	1	1	4	1	3	3	1	1	1	1	1	1
NC850A	1	3	3	2	4	4	4	1	1	4	4	2	2	3	3	4	4	3	3	1	1	3	3	1	1	2	2	3	3	3	3	1	1	2	2	2	2	1	1	4	4	3	3	1	1	1	1	1	1
NC875	1	3	3	2	4	4	4	1	1	4	4	2	2	3	3	4	4	3	3	1	1	3	3	1	1	2	2	3	3	3	3	1	1	2	2	2	2	1	3	4	4	3	3	1	1	1	1	1	1
NC900	1	3	3	2	2	4	4	1	1	4	4	2	2	3	3	4	4	3	3	1	1	3	3	1	1	2	2	3	3	3	3	1	1	2	2	2	2	1	1	4	4	3	3	1	1	1	1	1	1
NC904	1	3	3	0	0	4	4	1	1	4	4	2	2	3	3	4	4	3	3	1	1	3	3	1	1	2	2	3	3	3	3	1	1	2	2	2	2	1	1	4	4	3	3	1	1	1	1	1	1
NC050B	1	3	3	2	2	4	4	1	1	4	4	2	2	3	3	4	4	3	3	1	1	3	3	1	1	2	2	3	3	3	3	1	1	2	2	2	2	1	1	4	4	3	3	1	1	1	1	1	1
NC190B	1	3	3	2	4	4	4	1	1	4	4	2	2	3	3	4	4	3	3	1	1	3	3	1	1	2	2	3	3	3	3	1	1	2	2	2	2	1	1	4	4	3	3	1	1	1	1	1	1
NC460B	1	3	3	2	2	4	4	1	1	4	4	2	2	3	3	4	4	3	3	1	1	3	3	1	1	2	2	3	3	3	3	1	1	2	2	2	2	1	1	4	4	3	3	1	1	1	1	1	1
NC550B	1	3	3	0	0	4	4	1	1	4	4	2	2	3	3	4	4	3	3	1	1	3	3	1	1	2	2	3	3	3	3	1	1	2	2	2	2	1	3	4	4	3	3	1	1	1	1	1	1
NC775B	1	3	3	2	2	4	4	1	1	4	4	2	2	3	3	4	4	3	3	1	1	3	3	1	1	2	2	3	3	3	3	1	1	2	2	2	2	1	1	4	4	3	3	1	1	1	1	1	1
NC500B	1	3	3	0	0	4	4	1	1	4	4	2	2	3	3	4	4	3	3	1	1	3	3	1	1	2	2	3	3	3	3	1	1	2	2	2	2	1	1	4	4	3	3	1	1	1	1	1	1
NC850B	1	3	3	2	4	4	4	1	1	4	4	2	2	3	3	4	4	3	3	1	1	3	3	1	1	0	0	3	3	3	3	1	1	2	2	2	2	1	1	4	4	3	3	1	1	1	1	1	1
NC050C	1	3	3	2	2	4	4	1	1	4	4	2	2	3	3	4	4	3	3	1	1	3	3	1	1	2	2	3	3	3	3	1	1	2	2	2	2	1	3	4	1	3	3	1	1	1	1	1	1
NC190C	1	3	3	2	2	4	4	1	1	4	4	2	2	3	3	4	4	3	3	1	1	3	3	1	1	2	2	3	3	3	3	1	1	2	2	2	2	1	1	4	1	3	3	1	1	1	1	1	1
NC460C	1	3	3	0	0	4	4	1	1	4	4	2	2	3	3	4	4	3	3	1	1	0	0	0	0	0	0	3	3	3	3	1	1	2	2	2	2	1	1	4	4	3	3	1	1	1	1	1	1
NC550C	1	3	3	2	2	4	4	1	1	4	4	2	2	3	3	4	4	3	3	1	1	3	3	1	1	2	2	3	3	3	3	1	1	2	2	2	2	1	1	4	4	3	3	1	1	1	1	1	1
NC775C	1	3	3	2	2	4	2	1	1	4	4	2	2	3	3	4	4	3	3	1	1	3	3	1	1	2	2	3	3	3	3	1	1	2	2	2	2	1	1	4	4	3	3	1	1	1	1	1	1
NC500C	1	3	3	0	0	4	4	1	1	4	4	2	2	3	3	4	4	3	3	1	1	3	3	1	1	2	2	3	3	3	3	1	1	2	2	2	2	1	1	4	4	3	3	1	1	1	1	1	1
NC850C	1	3	3	2	4	4	4	1	1	4	4	2	2	3	3	4	4	3	3	1	1	3	3	1	1	0	0	3	3	3	3	1	1	2	2	2	2	1	1	4	4	3	3	1	1	1	1	1	1
SC001	3	3	3	2	4	4	4	1	1	4	4	2	2	1	1	4	4	3	3	1	1	3	3	1	1	2	2	3	3	3	3	1	1	2	2	2	2	1	1	4	4	3	3	1	1	1	1	1	4
SC002	3	3	3	2	4	4	4	1	1	4	4	2	2	1	1	4	4	3	3	1	1	3	3	1	1	2	2	3	3	3	3	1	1	2	2	2	2	1	1	4	4	3	3	1	1	1	1	4	4
SC003A	3	3	3	2	2	4	4	1	1	4	4	2	2	3	1	4	4	3	3	1	1	3	3	1	1	2	2	3	3	3	3	1	1	2	2	2	2	1	1	4	4	3	3	1	1	1	1	4	4
SC004	3	3	3	2	2	4	4	1	1	4	4	2	2	3	1	4	4	3	3	1	1	3	3	1	1	2	2	3	3	3	3	1	1	2	2	2	2	1	3	4	4	3	3	1	1	1	1	4	4
SC006A	3	3	3	0	0	4	4	1	1	4	4	2	2	1	1	4	4	3	3	1	1	3	3	1	1	2	2	3	3	3	3	1	1	2	2	2	2	1	1	4	4	3	3	1	1	1	1	4	4
SC007	3	3	3	2	2	4	4	1	1	4	4	2	2	3	1	4	4	3	3	1	1	3	3	1	1	2	2	3	3	3	3	1	1	2	2	2	2	1	3	4	4	3	3	1	1	1	1	1	4
SC008	3	3	3	2	2	4	4	1	1	4	4	2	2	3	1	4	4	3	3	1	1	3	3	1	1	2	2	3	3	3	3	1	1	2	2	2	2	1	3	4	4	3	3	1	1	1	1	4	4
SC009	3	3	3	2	2	4	4	1	1	4	4	2	2	3	1	4	4	3	3	1	1	3	3	1	1	2	2	3	3	3	3	1	1	2	2	2	2	1	1	4	4	3	3	1	1	1	1	1	1
SC015	3	3	3	2	2	4	4	3	3	4	4	2	2	3	1	4	4	3	3	1	1	3	3	1	1	0	0	3	3	3	3	1	1	2	2	2	2	0	0	4	1	3	3	1	1	1	1	0	0
SC016A	3	3	3	2	2	4	4	3	3	4	4	2	2	3	1	4	4	3	3	1	1	3	3	1	1	2	2	3	3	3	3	1	1	2	2	2	2	1	1	4	4	3	3	1	1	1	1	4	4
SC017	3	3	3	0	0	0	0	0	0	0	0	2	2	3	3	4	4	3	3	1	1	3	3	1	1	2	2	3	3	3	3	1	1	2	2	2	2	1	1	4	4	3	3	1	1	1	1	4	4
SC018	3	3	3	0	0	4	4	1	3	4	4	0	0	1	1	4	4	3	3	1	1	3	3	1	1	0	0	3	3	3	3	1	1	2	2	2	2	0	0	4	1	0	0	0	0	0	0	0	0
SC019	3	3	3	0	0	4	4	1	1	4	4	2	2	1	1	4	4	3	3	1	1	0	0	0	0	0	0	3	3	3	3	1	1	2	1	2	3	1	1	4	1	3	3	1	1	1	1	1	4
SC020	3	3	3	2	4	4	4	3	3	4	4	2	2	1	1	4	4	0	0	1	1	3	3	1	1	2	2	3	3	3	3	1	1	2	1	2	3	1	1	4	4	3	3	1	1	1	1	1	4
SC021	3	3	3	0	0	4	4	1	3	4	4	2	2	1	1	4	4	3	3	1	1	0	0	0	0	0	0	3	3	3	3	1	1	2	1	2	3	1	1	4	1	3	3	1	1	1	1	4	4
SC022	3	3	3	2	2	4	4	3	3	4	4	2	2	3	1	4	4	3	3	1	1	3	3	1	1	2	2	3	3	3	3	1	1	2	2	2	2	1	3	4	4	3	3	1	1	1	1	1	4
SC025	3	3	3	2	2	4	4	1	3	4	4	2	2	1	1	4	4	3	3	1	1	3	3	1	1	2	2	3	3	3	3	1	1	2	2	2	2	1	1	4	1	3	3	1	1	1	1	4	4
SC026	3	3	3	2	2	4	4	3	3	4	4	2	2	1	1	4	4	3	3	1	1	3	3	1	1	2	2	3	3	3	3	1	1	2	1	2	3	1	3	4	1	3	3	1	1	1	1	4	4
SC027A	3	0	0	0	0	4	4	1	3	4	4	2	2	3	1	4	4	3	3	1	1	0	0	0	0	0	0	3	3	3	3	1	1	2	2	2	2	1	3	4	1	3	3	1	1	1	1	4	4
SC027B	3	3	3	0	0	4	4	1	3	4	4	2	2	3	1	4	4	3	3	0	0	0	0	0	0	0	0	3	3	3	3	1	1	2	2	2	2	1	1	4	4	3	3	1	1	1	1	4	4
SC028	3	3	3	2	2	4	4	3	3	4	4	2	2	3	1	4	4	3	3	1	1	3	3	1	1	2	2	3	3	3	3	1	1	2	1	2	3	1	1	4	1	3	3	1	1	1	1	4	4
SC031	3	3	3	2	2	4	4	1	1	4	4	2	2	1	1	4	4	3	3	1	1	3	3	1	1	2	2	3	3	3	3	1	1	2	2	2	2	1	1	4	4	3	3	1	1	1	1	1	4
SC032	3	3	3	2	4	4	4	1	1	4	4	2	2	1	1	4	4	3	3	1	1	3	3	1	1	2	2	3	3	3	3	1	1	2	2	2	2	1	1	4	4	3	3	1	1	1	1	4	4
SC033	3	3	3	2	2	4	4	1	1	4	4	2	2	3	1	4	4	3	3	1	1	3	3	1	1	2	2	3	3	3	3	1	1	2	2	2	2	1	1	4	4	3	3	1	1	1	1	4	4
SC034	3	3	3	2	2	4	4	1	1	4	4	2	2	1	1	4	4	3	3	1	1	3	3	1	1	2	2	3	3	3	3	1	1	2	2	2	2	1	3	4	4	3	3	1	1	1	1	4	4
SC035	3	3	3	2	2	4	4	1	1	4	4	2	2	3	1	4	4	3	3	1	1	3	3	1	1	2	2	3	3	3	3	1	1	2	2	2	2	1	1	4	1	3	3	1	1	1	1	1	4
SC036	3	3	3	2	4	4	4	1	1	4	4	2	2	3	1	4	4	3	3	1	1	3	3	1	1	2	2	3	3	3	3	1	1	2	2	2	2	1	1	4	4	3	3	1	1	1	1	4	4
SC037	3	3	3	2	4	4	4	1	1	4	4	2	2	3	1	4	4	3	3	1	1	3	3	1	1	2	2	3	3	3	3	1	1	2	2	2	2	1	3	4	4	3	3	1	1	1	1	1	4
SC038	3	3	3	2	2	4	4	1	1	4	4	2	2	3	1	4	4	3	3	1	1	3	3	1	1	2	2	3	3	3	3	1	1	2	2	2	2	1	1	4	4	3	3	1	1	1	1	4	4
SC041	3	3	3	2	2	4	4	3	3	4	4	2	2	1	1	4	4	3	3	1	1	3	3	1	1	2	2	3	3	3	3	1	1	2	2	2	2	1	1	4	4	3	3	1	1	1	1	4	4
SC043	3	3	3	0	0	4	4	1	3	4	4	2	2	1	1	4	4	3	3	1	1	3	3	1	1	2	2	3	3	3	3	1	1	2	2	2	2	1	1	4	1	3	3	1	1	1	1	1	4
SC044	3	3	3	2	2	4	4	1	3	4	4	2	2	3	1	4	4	3	3	1	1	3	3	1	1	2	2	3	3	3	3	1	1	2	2	2	2	1	3	4	4	3	3	1	1	1	1	4	4
SC046	3	3	3	2	2	4	4	3	3	4	2	2	2	3	3	4	4	3	3	1	1	3	3	1	1	2	2	3	3	3	3	1	1	2	2	2	2	1	1	4	4	3	3	1	1	1	1	1	4
SC047	3	3	3	0	0	4	4	3	3	4	4	2	2	3	1	4	4	3	3	1	1	3	3	1	1	0	0	3	3	3	3	1	1	2	2	2	2	1	1	4	1	3	3	1	1	1	1	1	1
SC050	3	3	3	2	2	4	4	3	3	4	4	2	2	3	3	4	4	3	3	1	1	3	3	1	1	2	2	3	3	3	3	1	1	2	1	2	3	1	1	4	4	3	3	1	1	1	1	1	4
SC051	3	3	3	2	2	4	4	1	3	4	4	2	2	3	1	4	4	3	3	1	1	3	3	1	1	2	2	3	3	3	3	1	1	2	2	2	2	1	1	4	4	3	3	1	1	1	1	1	1
SC052	3	3	3	2	2	4	4	1	3	4	2	2	2	3	1	4	4	3	3	1	1	3	3	1	1	2	2	3	3	3	3	1	1	2	2	2	2	1	1	4	4	3	3	1	1	1	1	1	4
SC054	3	3	3	0	0	4	4	1	3	4	4	2	2	1	1	4	4	3	3	1	1	3	3	1	1	2	2	3	3	3	3	1	1	2	2	2	2	1	1	4	4	3	3	1	1	1	3	4	4
SC055	3	3	3	2	2	4	4	1	3	4	4	2	2	3	3	4	4	3	3	1	1	3	3	1	1	2	2	3	3	3	3	1	1	2	2	2	2	1	3	4	4	3	3	1	1	1	1	1	4
SC056	3	3	3	2	2	4	4	1	3	4	4	2	2	3	1	4	4	3	3	1	1	3	3	1	1	2	2	3	3	3	3	1	1	2	2	2	2	1	1	4	1	3	3	1	1	1	1	1	4
SC058	3	3	3	2	2	4	4	3	3	4	4	2	2	1	1	4	4	3	3	1	1	3	3	1	1	2	2	3	3	3	3	1	1	2	2	2	2	1	1	4	4	3	3	1	1	1	1	1	4
SC060	3	3	3	2	4	4	4	3	3	4	4	2	2	1	1	4	4	3	3	1	1	3	3	1	1	2	2	3	3	3	3	1	1	2	1	2	3	1	1	4	4	3	3	1	1	1	1	4	4
SC062	3	3	3	2	2	4	4	3	3	4	4	2	2	1	1	4	4	3	3	1	1	3	3	1	1	2	2	3	3	3	3	1	1	2	1	2	3	1	1	4	4	3	3	1	1	1	1	1	4
SC063	3	3	3	2	2	4	4	3	3	4	4	2	2	1	1	4	4	3	3	1	1	3	3	1	1	2	2	3	3	3	3	1	1	1	1	3	3	1	3	4	1	3	3	1	1	1	1	1	4
SC064	3	3	3	0	0	4	4	3	3	4	4	0	0	1	1	4	4	3	3	1	1	3	3	1	1	2	2	3	3	3	3	1	1	2	2	2	2	0	0	4	1	3	3	1	1	1	1	1	1
SC006B	3	3	3	0	0	4	4	1	1	4	4	2	2	1	1	4	4	3	3	1	1	3	3	1	1	2	2	3	3	3	3	1	1	2	2	2	2	1	1	4	4	3	3	1	1	1	1	4	4
SC006C	3	3	3	2	4	4	4	1	1	4	4	2	2	1	1	4	4	3	3	1	1	3	3	1	1	2	2	3	3	3	3	1	1	2	2	2	2	1	1	4	4	3	3	1	1	1	1	4	4
SC016B	3	3	3	2	2	4	4	3	3	4	4	2	2	3	1	4	4	3	3	1	1	3	3	1	1	2	2	3	3	3	3	1	1	2	2	2	2	1	1	4	4	3	3	1	1	1	1	4	4
SC016C	3	3	3	0	0	4	4	3	3	4	4	2	2	3	1	4	4	3	3	1	1	3	3	1	1	2	2	3	3	3	3	1	1	2	2	2	2	1	1	4	4	3	3	1	1	1	1	0	0
SC003B	3	3	3	2	2	4	4	1	1	4	4	2	2	3	1	4	4	3	3	1	1	3	3	1	1	2	2	3	3	3	3	1	1	2	2	2	2	1	1	4	4	3	3	1	1	1	1	4	4
SC003C	3	3	3	2	2	4	4	1	1	4	4	2	2	3	1	4	4	3	3	1	1	3	3	1	1	2	2	3	3	3	3	1	1	2	2	2	2	1	1	4	4	3	3	1	1	1	1	4	4
[truncated: 5,000 more columns]

## Sheet: Sup Table S6
Samp ID	Pop ID	SNP_10	SNP_100	SNP_1000	SNP_1001	SNP_1002	SNP_1003	SNP_1004	SNP_1005	SNP_1006	SNP_1008	SNP_1009	SNP_101	SNP_1011	SNP_1012	SNP_1013	SNP_1014	SNP_1016	SNP_1017	SNP_1018	SNP_1020	SNP_1021	SNP_1022	SNP_1029	SNP_1031	SNP_1033	SNP_1034	SNP_1038	SNP_1039	SNP_1044	SNP_1049	SNP_105	SNP_1050	SNP_1051	SNP_106	SNP_1061	SNP_1062	SNP_1069	SNP_107	SNP_1070	SNP_1071	SNP_1075	SNP_1077	SNP_1087	SNP_1088	SNP_1089	SNP_1090	SNP_1093	SNP_1094
OP001	1	2	3	3	1	3	4	2	2	4	3	4	2	3	4	2	1	3	4	4	3	4	4	3	3	1	3	4	2	4	2	4	3	2	3	1	3	1	2	-9	-9	-9	-9	3	1	3	2	-9	-9
		2	3	3	1	3	4	2	2	2	3	2	2	3	2	2	1	3	4	4	3	4	2	3	3	1	1	4	2	4	2	4	3	2	3	4	3	1	2	-9	-9	-9	-9	3	1	3	2	-9	-9
OP005	1	2	3	3	1	3	1	2	2	4	3	4	2	3	2	2	1	3	4	4	3	4	4	3	3	1	3	4	2	4	2	4	3	2	3	4	3	1	2	1	2	4	4	3	1	3	4	2	2
		2	3	3	1	3	4	2	2	2	3	2	2	3	2	2	1	3	4	4	3	4	2	3	3	1	1	4	4	4	2	4	3	2	3	4	3	1	2	1	2	4	4	3	1	3	2	2	2
OP010	1	2	3	3	1	3	1	2	2	4	3	4	2	3	4	2	-9	3	4	4	3	4	4	3	3	1	3	4	4	4	2	4	3	2	3	1	3	1	2	1	2	4	4	3	1	3	4	-9	-9
		2	3	3	1	3	4	2	2	2	3	4	2	3	4	2	-9	3	4	4	3	4	4	3	3	1	1	4	4	4	2	4	3	2	3	4	3	1	2	1	2	1	4	3	1	3	2	-9	-9
OP011	1	2	3	3	1	3	1	2	2	2	3	4	2	3	4	2	1	3	4	4	3	4	4	3	3	1	3	4	2	4	2	4	3	2	3	4	3	1	2	1	2	4	4	1	3	3	2	-9	-9
		2	3	3	1	3	1	2	2	2	3	2	2	3	4	1	1	3	4	4	3	2	4	2	3	2	1	4	4	4	2	4	3	2	3	4	3	1	2	1	2	4	3	1	3	3	2	-9	-9
OP012	1	2	3	3	-9	-9	1	2	2	4	3	4	2	3	2	2	1	3	4	4	3	4	4	3	3	1	3	4	2	4	-9	4	-9	-9	3	4	3	1	2	1	2	4	4	3	1	3	2	-9	-9
		2	3	3	-9	-9	4	2	2	4	3	4	2	3	2	1	1	3	4	4	3	2	2	2	3	2	1	4	4	4	-9	4	-9	-9	3	4	3	1	2	1	2	1	3	1	3	3	2	-9	-9
OP013	1	2	3	3	1	3	-9	-9	-9	4	3	4	2	3	-9	2	1	3	4	4	3	4	4	3	3	1	3	4	2	-9	2	4	3	2	3	-9	-9	1	2	-9	-9	4	4	3	1	3	-9	-9	-9
		2	3	3	1	3	-9	-9	-9	4	3	4	2	3	-9	2	1	1	2	2	3	4	2	3	3	1	1	4	2	-9	2	4	3	2	3	-9	-9	1	2	-9	-9	4	4	1	3	3	-9	-9	-9
OP015	1	2	3	3	1	3	1	2	2	4	3	4	2	3	4	2	1	3	4	4	3	4	4	3	3	1	3	-9	-9	2	-9	-9	-9	-9	-9	-9	-9	1	-9	-9	-9	4	4	3	1	3	2	2	2
		2	1	3	1	3	1	2	2	2	3	4	2	3	4	2	1	3	4	4	3	2	4	3	3	1	1	-9	-9	4	-9	-9	-9	-9	-9	-9	-9	1	-9	-9	-9	4	4	3	1	3	2	2	2
OP016	1	2	3	-9	1	3	1	2	2	4	3	4	2	3	2	2	1	3	4	4	3	4	4	3	3	1	3	-9	-9	4	2	4	3	2	3	4	3	1	2	1	2	-9	-9	3	1	3	4	2	2
		2	3	-9	1	3	1	2	2	2	3	4	2	3	2	2	1	3	2	2	3	2	4	3	3	1	1	-9	-9	4	2	4	3	2	3	4	3	1	2	1	2	-9	-9	3	1	3	4	2	2
OP018	1	-9	3	3	-9	-9	1	2	2	4	3	4	2	3	4	2	-9	3	4	4	3	4	4	3	3	1	3	-9	-9	-9	-9	-9	-9	-9	-9	-9	-9	1	-9	1	2	-9	-9	3	1	3	4	-9	-9
		-9	1	3	-9	-9	4	2	2	4	3	4	2	3	4	2	-9	3	4	4	3	4	2	3	3	1	1	-9	-9	-9	-9	-9	-9	-9	-9	-9	-9	1	-9	1	2	-9	-9	1	3	3	2	-9	-9
OP021	1	2	3	3	1	3	1	3	2	4	3	4	2	3	-9	2	1	3	4	4	3	4	4	3	3	1	3	4	2	4	2	-9	3	2	-9	4	3	1	-9	1	2	4	4	3	1	3	4	2	2
		2	3	3	1	3	1	2	2	2	3	4	2	3	-9	1	1	3	2	2	3	2	4	3	3	1	1	4	2	4	2	-9	3	2	-9	4	3	1	-9	1	2	1	3	3	1	3	2	2	2
OP027	1	2	3	-9	-9	-9	-9	-9	-9	-9	3	4	2	3	-9	2	-9	3	4	4	3	4	4	3	3	1	3	-9	-9	4	-9	-9	-9	-9	-9	4	3	1	-9	1	2	4	4	3	1	3	-9	2	2
		2	1	-9	-9	-9	-9	-9	-9	-9	3	2	2	3	-9	2	-9	1	2	2	2	2	4	3	3	1	1	-9	-9	4	-9	-9	-9	-9	-9	4	3	1	-9	1	2	1	3	3	1	3	-9	2	2
OP028	1	2	3	-9	1	3	1	2	2	4	3	4	2	3	4	2	1	3	4	4	3	4	4	3	3	1	3	4	2	2	2	4	1	2	3	4	3	1	2	1	2	4	4	3	1	3	-9	2	2
		2	1	-9	1	3	1	2	2	4	3	2	2	3	4	2	1	1	4	4	3	2	2	3	3	1	1	4	4	4	2	4	3	2	3	4	3	1	2	1	2	1	4	1	3	3	-9	2	2
OP029	1	2	3	3	1	3	1	2	2	4	3	4	2	3	2	2	1	3	4	4	3	4	4	3	3	1	3	4	2	4	2	4	3	2	3	4	3	1	2	1	-9	4	4	3	1	3	2	2	2
		2	1	3	1	3	1	2	2	2	3	4	2	3	2	2	1	3	4	4	3	4	4	2	3	2	1	4	4	4	2	4	3	2	3	4	3	1	2	1	-9	4	3	1	3	3	2	2	2
OP030	1	2	3	3	-9	-9	1	2	2	4	3	4	2	3	-9	2	1	3	4	4	3	4	4	3	3	1	3	-9	-9	4	2	4	3	2	3	4	3	1	2	1	2	4	4	3	1	3	2	-9	-9
		2	1	3	-9	-9	1	2	2	2	3	4	2	3	-9	2	1	3	2	2	3	4	4	3	3	1	3	-9	-9	4	3	4	3	1	3	4	3	1	2	1	2	1	3	3	1	3	2	-9	-9
OP032	1	2	3	-9	1	3	1	2	2	4	3	4	2	3	4	2	1	3	4	4	3	4	4	3	3	1	3	4	2	4	-9	4	-9	-9	3	4	3	1	2	1	2	4	4	3	1	3	4	2	2
		2	3	-9	1	3	1	2	2	4	3	4	2	3	4	2	1	1	4	4	3	4	4	3	3	1	3	4	2	4	-9	4	-9	-9	3	4	3	1	2	1	2	1	4	3	1	3	4	2	2
OP034	1	2	3	3	1	3	1	3	3	2	3	4	2	3	-9	2	1	3	4	4	3	4	4	3	3	1	3	4	2	4	2	-9	3	2	-9	4	3	1	-9	1	2	4	4	3	1	3	-9	2	2
		2	3	3	1	3	1	2	2	2	3	2	2	3	-9	2	1	3	4	4	3	2	2	3	3	1	1	4	2	4	2	-9	3	2	-9	4	3	1	-9	1	2	4	3	3	1	3	-9	2	2
OP035	1	2	3	3	1	3	1	2	2	2	3	4	2	3	4	2	1	3	4	4	3	4	4	3	3	1	3	4	2	4	2	4	3	2	3	4	3	1	2	1	2	4	4	3	1	3	4	2	2
		4	3	3	1	3	1	2	2	2	3	2	2	3	2	2	1	1	4	4	3	4	4	3	3	1	3	4	4	4	2	4	3	2	3	4	3	1	2	1	2	4	4	3	1	3	2	2	2
OP038	1	2	3	3	1	3	1	3	2	2	3	4	2	3	2	2	1	3	4	4	3	4	4	3	3	1	3	4	2	4	2	4	3	2	3	4	3	1	2	1	2	4	4	3	1	3	2	-9	-9
		2	1	3	1	3	1	2	2	2	3	2	2	3	2	2	1	1	4	4	2	2	2	3	3	1	3	4	2	4	2	4	3	2	3	4	3	1	2	1	2	1	4	3	1	3	2	-9	-9
OP041	1	2	3	3	1	3	1	2	2	2	3	4	2	3	-9	2	1	3	4	4	3	4	4	3	3	1	3	4	2	4	-9	-9	-9	-9	-9	4	3	1	-9	-9	-9	4	4	3	1	3	2	-9	-9
		2	1	3	1	3	1	2	2	2	3	2	2	3	-9	1	1	3	4	4	3	2	4	2	3	1	3	4	4	4	-9	-9	-9	-9	-9	4	3	1	-9	-9	-9	1	4	3	1	3	2	-9	-9
OP042	1	-9	3	3	1	3	4	2	2	2	3	4	2	3	4	2	1	3	4	4	3	4	4	3	3	1	3	4	2	4	2	4	3	2	3	4	3	1	2	1	2	4	4	3	1	3	2	2	2
		-9	3	3	1	3	4	2	2	2	3	4	2	3	2	2	1	1	2	2	2	4	4	3	3	2	3	4	2	4	2	4	3	2	3	4	3	1	2	1	2	1	3	3	1	3	2	2	2
OP044	1	2	3	-9	1	3	-9	-9	-9	2	3	4	2	3	4	2	1	3	4	4	3	4	4	3	3	1	3	4	2	4	2	4	1	2	3	4	3	1	2	1	2	4	4	-9	-9	-9	4	2	2
		4	1	-9	1	3	-9	-9	-9	2	3	4	2	3	2	2	1	3	2	2	3	2	2	3	3	1	3	4	4	4	2	4	3	2	3	4	3	1	2	1	2	4	4	-9	-9	-9	2	2	2
OP048	1	2	3	3	1	3	1	2	2	4	3	4	2	3	2	2	1	3	4	4	3	4	4	3	3	1	3	4	2	4	2	4	3	2	3	4	3	1	2	1	2	4	4	3	1	3	4	2	2
		2	3	3	1	3	4	2	2	2	3	2	2	3	2	2	1	3	4	2	3	2	4	2	3	2	3	4	4	4	2	4	3	2	3	4	3	1	2	1	2	4	3	3	1	3	2	2	2
OP049	1	2	3	1	1	3	1	2	2	4	3	4	2	3	-9	2	1	3	4	4	3	4	4	3	3	1	3	4	2	4	2	4	3	2	3	4	3	1	2	-9	-9	4	4	3	1	3	-9	2	2
		2	3	3	1	3	1	2	2	2	3	2	2	3	-9	2	1	3	4	4	3	2	4	2	3	2	3	4	4	4	2	4	3	2	3	4	3	1	2	-9	-9	4	3	3	1	3	-9	2	2
OP052	1	2	3	-9	1	3	1	3	2	2	3	4	2	3	2	2	1	3	4	4	3	4	4	3	3	1	3	4	2	4	2	4	3	2	3	4	3	1	2	1	2	4	4	3	1	3	2	2	2
		2	3	-9	1	3	1	2	2	2	3	4	2	3	2	2	1	3	4	4	3	4	4	2	3	2	3	4	2	4	2	4	3	2	3	4	3	1	2	1	2	1	4	3	1	3	2	2	2
OP053	1	-9	3	1	1	3	1	3	2	2	3	4	2	3	4	2	-9	3	4	4	3	4	4	3	3	1	3	4	2	-9	2	-9	1	2	-9	4	3	1	-9	-9	-9	4	4	-9	-9	-9	-9	-9	-9
		-9	1	3	1	3	4	2	2	2	4	4	2	3	2	2	-9	3	2	2	3	4	2	2	3	2	3	4	4	-9	2	-9	3	2	-9	4	3	1	-9	-9	-9	1	4	-9	-9	-9	-9	-9	-9
OP055	1	2	3	-9	1	3	-9	-9	-9	2	3	4	2	3	2	2	1	3	4	4	3	4	4	3	3	1	3	4	2	4	2	4	3	2	3	4	3	1	2	1	2	4	4	3	1	3	4	2	2
		2	3	-9	1	3	-9	-9	-9	2	3	2	2	3	2	2	1	3	4	4	3	4	4	2	3	2	3	4	2	4	2	4	3	2	3	4	3	1	2	1	2	1	4	3	1	3	2	2	2
OP058	1	2	3	-9	1	3	1	3	2	2	3	4	2	3	2	2	1	3	4	4	3	4	4	3	3	1	3	4	2	4	2	4	3	2	3	4	3	1	2	-9	-9	4	4	3	1	3	4	2	2
		2	1	-9	1	3	4	2	2	2	3	4	2	3	2	2	1	1	4	4	2	4	4	2	3	2	3	1	4	4	2	4	3	2	3	4	3	1	2	-9	-9	4	3	3	1	3	2	2	2
OP059	1	2	3	3	1	3	1	2	2	2	3	4	2	3	2	2	-9	3	4	4	3	4	4	3	3	1	3	4	2	4	2	4	3	2	3	4	3	1	2	1	2	4	4	3	1	3	2	2	2
		2	1	3	1	3	1	2	2	2	3	4	2	3	2	1	-9	3	4	4	3	2	2	2	3	2	3	4	2	4	2	4	3	2	3	4	3	1	2	1	2	1	4	3	1	3	2	2	2
OP060	1	2	3	3	1	3	1	2	2	2	3	4	2	3	4	2	1	3	4	4	3	4	4	3	3	1	3	4	2	4	2	4	3	2	3	4	3	1	2	1	2	4	4	3	1	3	2	2	2
		2	3	3	1	3	4	2	2	2	3	4	2	4	4	1	1	3	4	4	3	4	4	3	3	1	3	4	2	4	2	4	3	2	3	4	3	1	2	1	2	4	3	3	1	3	2	2	2
OP061	1	2	3	3	1	3	1	2	2	2	3	4	2	3	2	2	1	3	4	4	3	4	4	3	3	1	3	4	2	4	2	4	3	2	3	4	3	1	2	1	2	4	4	3	1	3	4	2	2
		2	1	3	1	3	4	2	2	2	3	4	2	3	2	2	1	3	4	4	3	2	2	2	3	2	3	4	4	4	2	4	3	2	3	4	3	1	2	1	2	1	3	3	1	3	2	2	2
OP062	1	-9	3	3	1	3	1	2	2	2	3	4	2	3	2	2	-9	3	4	4	3	4	4	3	3	1	3	4	2	4	2	4	3	2	3	4	3	1	2	1	-9	-9	-9	3	1	3	2	2	2
		-9	3	3	1	3	1	2	2	2	3	2	2	3	2	2	-9	3	2	2	3	4	4	3	3	1	3	4	4	4	2	4	3	2	3	4	3	1	2	1	-9	-9	-9	3	1	3	2	2	2
OP065	1	2	3	-9	1	3	1	3	2	2	3	4	2	3	4	2	1	3	4	4	3	4	4	3	3	1	3	4	2	4	-9	-9	-9	-9	-9	4	3	1	-9	1	2	4	4	3	1	3	-9	2	2
		2	1	-9	1	3	1	2	2	2	3	4	2	3	2	2	1	1	4	4	2	4	4	2	3	2	3	4	2	4	-9	-9	-9	-9	-9	4	3	1	-9	1	2	4	4	3	1	3	-9	2	2
OP069	1	2	3	3	1	3	1	3	2	-9	3	4	2	3	4	2	1	3	4	4	3	4	4	3	3	1	3	4	4	4	2	4	3	2	3	1	3	1	2	-9	-9	4	-9	3	1	3	2	-9	-9
		4	3	3	1	3	1	3	2	-9	3	4	2	3	4	2	1	3	2	2	3	2	4	3	3	1	3	4	4	4	3	4	3	1	3	4	3	1	2	-9	-9	1	-9	3	1	3	2	-9	-9
OP071	1	2	3	-9	1	3	1	2	2	4	3	4	2	3	2	2	1	3	4	4	3	4	4	3	3	1	3	4	4	4	2	4	3	2	3	-9	-9	1	2	1	2	4	4	3	1	3	2	2	2
		2	3	-9	1	3	1	2	2	2	3	2	2	3	2	2	1	3	2	2	3	4	4	3	3	1	3	4	4	4	2	4	3	2	3	-9	-9	1	2	1	2	4	4	3	1	3	2	2	2
OP072	1	2	3	3	1	3	1	2	2	2	3	4	2	3	4	2	1	3	4	4	3	4	4	3	3	1	3	4	2	4	2	2	1	2	3	4	3	1	2	1	2	4	4	3	1	3	2	2	2
		2	1	3	1	3	1	2	2	2	3	4	2	3	4	2	1	1	4	4	3	4	4	3	3	1	3	4	4	4	2	4	3	2	3	4	3	1	2	1	2	4	3	3	1	3	2	2	2
CM001	2	2	3	1	4	3	1	3	3	-9	3	4	2	3	4	2	2	3	4	4	3	4	4	3	3	1	3	4	2	2	2	4	3	2	1	1	1	1	1	-9	-9	4	4	1	3	3	4	2	2
		2	3	3	4	3	1	3	3	-9	3	2	2	3	4	2	2	3	2	2	3	4	4	2	3	1	3	4	2	2	2	4	3	2	1	1	1	1	1	-9	-9	4	4	1	3	4	4	4	2
CM002	2	2	3	1	4	1	1	3	3	4	3	4	2	3	4	2	2	3	4	4	3	4	4	3	3	1	3	4	2	2	2	4	3	2	3	1	3	1	2	1	2	4	4	1	3	3	4	2	3
		2	3	3	4	1	1	3	2	4	3	4	2	4	4	2	2	3	4	4	3	4	4	3	3	1	3	4	2	2	3	4	3	1	1	1	1	1	1	1	2	4	3	1	3	4	4	2	3
CM003	2	2	3	3	4	3	1	3	3	-9	3	4	2	3	4	2	2	3	4	4	3	4	4	3	3	1	3	4	2	2	-9	4	-9	-9	3	1	1	1	2	1	2	4	4	3	1	3	-9	2	2
		2	3	3	4	1	1	3	2	-9	3	4	2	3	4	2	1	3	4	4	2	4	4	3	3	1	3	4	2	2	-9	4	-9	-9	1	1	1	1	1	1	2	4	4	1	3	3	-9	4	2
CM007	2	2	3	3	-9	-9	1	3	3	4	3	4	2	3	4	2	-9	3	4	4	3	4	4	2	3	1	3	4	2	2	3	4	3	1	3	-9	-9	1	2	-9	-9	4	4	-9	-9	-9	4	-9	-9
		2	3	3	-9	-9	1	3	3	4	3	4	2	3	4	2	-9	3	4	4	2	4	4	2	3	1	3	4	2	2	3	4	3	1	1	-9	-9	1	1	-9	-9	4	4	-9	-9	-9	4	-9	-9
CM009	2	2	3	1	4	3	1	3	3	4	3	4	2	3	4	2	2	3	4	4	3	4	4	3	3	1	3	4	2	2	3	4	1	2	1	1	3	1	1	1	2	4	4	1	3	4	4	2	2
		2	3	3	4	1	1	3	3	4	3	4	2	3	4	1	2	3	4	4	3	4	4	3	3	1	3	4	2	2	3	4	3	1	1	1	1	4	1	2	4	4	3	1	3	4	4	4	3
CM010	2	2	3	1	-9	-9	1	3	3	-9	3	4	2	3	4	2	2	3	4	4	3	4	4	2	3	1	3	4	2	2	2	4	3	2	3	1	3	1	2	1	2	4	4	1	3	3	4	2	2
		2	3	3	-9	-9	1	3	3	-9	3	2	2	3	4	2	2	3	4	4	3	4	4	2	3	1	3	4	2	2	2	4	3	2	1	1	1	1	1	1	2	4	4	1	3	4	4	4	3
CM014	2	-9	3	-9	-9	-9	1	3	3	4	3	4	2	3	4	2	2	3	4	4	3	4	4	3	3	1	3	4	2	2	-9	-9	-9	-9	-9	-9	-9	1	-9	-9	-9	4	4	1	3	4	4	2	2
		-9	3	-9	-9	-9	1	3	2	4	3	2	2	3	4	2	2	3	4	4	3	4	4	2	3	1	3	4	2	2	-9	-9	-9	-9	-9	-9	-9	4	-9	-9	-9	4	4	1	3	4	4	2	2
CM017	2	2	3	3	4	1	1	3	3	-9	3	4	2	3	4	2	2	3	4	4	3	4	4	3	3	1	3	4	2	2	-9	4	-9	-9	3	1	1	1	2	1	2	4	4	3	1	3	-9	2	2
		2	3	3	4	1	1	3	3	-9	3	4	2	3	4	1	2	3	4	4	3	4	4	2	3	2	3	4	2	2	-9	4	-9	-9	3	1	1	1	2	1	2	4	3	1	3	3	-9	2	2
CM020	2	-9	3	3	-9	-9	1	3	3	4	3	4	2	3	4	2	2	3	4	4	3	4	4	3	3	1	3	4	2	-9	3	2	1	2	3	4	3	1	2	1	2	-9	-9	3	1	3	4	2	2
		-9	3	3	-9	-9	1	3	2	4	3	4	2	3	4	1	2	1	4	4	2	4	4	3	3	1	3	4	2	-9	3	4	1	2	1	4	3	1	1	2	4	-9	-9	1	3	3	4	4	3
CM022	2	2	3	1	-9	-9	1	3	3	4	3	4	2	3	4	2	2	3	4	4	3	4	4	3	3	1	3	4	2	2	2	2	3	2	3	1	1	1	2	1	2	4	4	1	3	3	4	2	3
		2	3	3	-9	-9	1	3	3	4	3	4	2	3	4	2	2	3	4	4	3	4	4	3	3	1	3	4	2	4	2	4	3	2	1	1	1	1	1	2	4	4	4	1	3	4	4	2	3
CM024	2	2	3	3	4	3	1	3	3	4	3	4	2	3	4	2	2	3	4	4	3	4	4	3	3	1	3	4	2	2	2	4	3	2	3	1	1	1	2	1	2	4	4	1	3	4	4	2	2
		2	3	3	4	3	1	3	2	4	3	2	2	3	4	1	2	3	2	2	3	4	4	3	3	1	3	4	2	4	2	4	3	2	1	1	1	1	1	2	4	4	4	1	3	4	4	4	2
CM026	2	2	3	1	4	1	1	3	3	4	3	4	2	3	4	2	2	3	4	4	3	4	4	2	3	1	3	4	2	2	3	2	1	2	3	1	3	1	2	1	2	4	4	1	3	3	4	2	2
		2	3	3	4	1	1	3	3	4	3	4	2	3	4	1	2	3	4	4	3	4	4	2	3	1	3	4	2	2	3	4	3	1	1	1	1	1	1	1	2	4	4	1	3	3	4	2	2
CM027	2	2	3	1	4	1	1	3	3	4	3	4	2	3	4	2	-9	3	4	4	3	4	4	3	3	1	3	4	2	2	2	2	3	2	3	1	3	1	2	1	2	4	4	1	3	3	4	2	2
		2	3	3	4	1	1	3	3	4	3	4	2	3	4	2	-9	3	4	4	3	4	4	3	3	1	3	4	2	2	2	4	3	2	1	1	3	1	1	1	2	4	4	1	3	3	4	4	3
CM028	2	-9	3	1	4	1	1	3	3	4	3	4	2	3	4	2	2	3	4	4	3	4	4	3	3	1	3	-9	-9	2	-9	4	-9	-9	1	1	1	1	1	1	2	4	4	1	3	3	4	2	2
		-9	3	3	4	1	1	3	2	4	3	4	2	3	4	2	2	3	4	4	3	4	4	3	3	1	3	-9	-9	4	-9	4	-9	-9	1	1	1	1	1	1	2	4	4	1	3	4	4	4	2
CM034	2	2	3	1	4	1	1	3	3	4	3	4	2	3	-9	2	2	3	4	4	3	4	4	3	3	1	3	4	2	2	2	4	1	-9	3	1	3	1	2	1	2	4	4	3	1	3	4	2	2
		2	3	3	4	1	1	3	3	4	3	4	2	4	-9	2	2	1	4	4	2	4	4	3	3	1	3	4	2	2	3	4	3	-9	1	1	1	1	1	1	2	4	3	3	1	3	4	4	2
CM037	2	2	3	1	4	1	1	3	3	-9	3	4	2	3	4	2	2	3	4	4	3	4	4	3	3	1	3	4	2	2	2	4	3	2	3	1	1	1	2	1	2	4	4	1	3	3	4	4	2
		2	3	3	4	1	1	3	3	-9	3	2	2	3	4	2	2	3	4	4	3	4	4	3	3	1	3	4	2	2	3	4	3	1	3	1	1	1	2	1	2	4	3	1	3	3	4	4	2
CM041	2	2	3	1	4	3	1	3	3	-9	3	4	2	3	4	2	2	3	4	4	3	4	4	3	3	1	3	4	2	2	2	4	3	2	3	1	3	1	2	1	2	4	4	3	1	3	4	2	2
		2	3	3	4	1	1	3	3	-9	4	4	2	3	4	2	2	3	4	4	3	4	4	3	3	1	3	4	2	2	2	4	3	2	3	1	3	1	2	1	2	4	3	1	3	3	4	4	3
CM042	2	2	3	3	4	1	1	3	3	-9	3	4	2	3	4	2	2	3	4	4	3	4	4	3	3	1	3	4	2	2	2	4	1	2	3	1	3	1	2	1	2	4	4	1	3	4	4	2	3
		2	3	3	4	1	1	3	2	-9	3	4	2	3	4	2	2	3	4	4	3	4	4	3	3	1	3	4	2	2	3	4	3	2	1	1	1	1	1	1	2	4	3	1	3	4	4	2	3
CM043	2	2	3	1	4	3	1	3	2	4	3	4	2	3	4	2	-9	3	4	4	3	4	4	3	3	1	3	4	2	4	2	4	3	2	3	1	3	1	2	1	2	4	4	3	1	3	-9	2	2
		2	3	1	4	1	1	3	2	4	3	4	2	3	4	2	-9	3	4	4	2	4	4	2	3	1	3	4	2	4	2	4	3	1	1	1	3	1	1	1	2	4	4	1	3	3	-9	4	3
CM044	2	2	3	-9	4	3	1	3	3	4	3	4	2	3	4	2	2	3	4	4	3	4	4	3	3	1	3	4	2	2	2	4	1	2	1	1	3	1	1	1	2	4	4	1	3	3	4	4	2
		2	3	-9	4	1	1	3	3	4	3	4	2	3	4	2	2	3	4	4	3	4	4	3	3	1	3	4	2	2	3	4	3	2	1	1	3	1	1	1	2	4	3	1	3	4	4	4	2
CM045	2	2	3	1	4	3	1	3	3	-9	3	4	2	3	4	2	2	3	4	4	3	4	4	3	3	1	3	4	2	2	3	4	3	1	1	1	3	1	1	1	2	4	4	-9	-9	-9	4	2	2
		2	3	3	4	3	1	3	3	-9	3	4	2	3	4	2	2	3	4	4	2	4	4	3	3	1	1	4	2	4	3	4	3	1	1	1	3	1	1	2	4	4	3	-9	-9	-9	4	2	2
CM047	2	2	3	1	4	3	1	3	3	4	3	4	2	3	4	2	2	3	4	4	3	4	4	3	3	1	3	4	2	2	-9	2	-9	-9	3	1	3	1	2	1	-9	4	4	3	1	3	-9	2	2
		2	3	3	4	3	1	3	2	4	3	4	2	3	4	2	2	3	2	2	3	4	4	2	3	2	1	4	2	4	-9	4	-9	-9	1	4	1	1	1	1	-9	4	3	1	3	3	-9	4	3
CM049	2	2	3	1	4	3	1	3	3	4	3	4	2	3	4	2	2	3	4	4	3	4	4	3	3	1	3	4	2	2	2	4	3	2	3	-9	-9	1	2	1	2	4	4	1	3	4	4	2	3
		2	3	1	4	1	1	3	3	4	3	4	2	3	4	2	2	3	4	4	3	4	4	3	3	1	3	4	2	4	2	4	3	2	3	-9	-9	1	2	1	2	4	3	1	3	4	4	2	3
CM050	2	2	3	1	4	3	1	3	3	4	3	4	2	3	4	2	2	3	4	4	3	4	4	3	3	1	3	4	2	2	2	4	3	2	1	1	3	1	1	1	2	4	4	1	3	3	4	2	3
		2	3	3	1	1	1	3	3	4	3	4	2	3	4	2	2	3	4	4	3	4	4	2	3	1	3	4	2	2	3	4	3	1	1	4	3	1	1	1	2	4	3	1	3	3	4	2	3
CM051	2	-9	3	3	-9	-9	1	3	3	-9	3	4	2	3	4	2	-9	-9	-9	-9	-9	-9	-9	3	3	1	3	4	2	2	-9	4	-9	-9	3	1	1	1	2	1	2	-9	-9	-9	-9	-9	4	-9	-9
		-9	3	3	-9	-9	1	3	2	-9	3	2	2	4	4	2	-9	-9	-9	-9	-9	-9	-9	3	3	1	3	4	2	2	-9	4	-9	-9	1	1	1	1	1	2	2	-9	-9	-9	-9	-9	4	-9	-9
CM054	2	2	3	1	4	3	1	3	3	-9	3	4	2	3	4	2	2	3	4	4	3	4	4	3	3	1	3	4	2	2	2	4	1	2	3	1	3	1	2	1	2	4	4	3	1	3	4	2	2
		2	3	1	4	1	1	3	3	-9	3	2	2	3	4	1	2	3	4	4	3	4	4	3	3	1	3	4	2	4	3	4	3	1	1	4	1	4	1	1	2	4	4	3	1	3	4	4	3
CM056	2	2	3	1	-9	-9	1	3	3	4	3	4	2	3	4	2	-9	3	4	4	3	4	4	3	3	1	3	4	2	2	3	4	3	1	1	1	3	1	-9	1	2	4	4	3	1	3	4	-9	-9
		2	3	3	-9	-9	1	3	3	4	3	2	2	3	4	1	-9	3	4	4	3	4	4	3	3	1	3	4	2	2	3	4	3	1	1	1	1	1	-9	2	2	4	4	1	3	3	4	-9	-9
CM057	2	2	3	1	4	1	1	3	3	4	3	4	2	3	4	2	2	3	4	4	3	4	4	3	3	1	3	4	2	2	2	4	3	2	1	1	3	1	1	1	2	4	4	1	3	3	4	2	3
		2	3	3	4	1	1	3	3	4	3	4	2	3	4	2	2	3	4	4	3	4	4	3	3	1	3	4	2	2	3	4	3	1	1	1	1	4	1	1	2	4	4	1	3	4	4	2	3
CM060	2	2	3	1	4	3	1	3	3	4	3	4	2	3	4	2	2	3	4	4	3	4	4	3	3	1	3	-9	-9	2	-9	4	-9	-9	1	1	1	1	1	1	2	4	-9	1	3	3	-9	2	3
		2	3	3	4	1	1	3	3	4	3	4	2	3	4	2	2	3	4	4	3	4	4	2	3	1	3	-9	-9	2	-9	4	-9	-9	1	1	1	4	1	1	2	4	-9	1	3	4	-9	2	3
CM061	2	2	3	1	-9	-9	1	3	3	-9	3	4	2	3	4	2	2	3	4	4	3	4	4	3	3	1	3	4	2	2	2	4	3	2	3	1	3	1	-9	-9	-9	4	4	1	3	3	-9	2	2
		2	3	3	-9	-9	1	3	3	-9	3	4	2	3	4	2	1	3	4	4	3	4	4	3	3	1	3	4	2	2	2	4	3	2	3	1	1	1	-9	-9	-9	4	4	1	3	3	-9	2	3
CM062	2	2	3	3	4	3	1	3	3	-9	3	4	2	3	4	2	2	3	4	4	3	4	4	3	3	1	3	4	2	2	2	4	1	2	3	1	3	1	2	1	2	4	4	1	3	3	4	4	2
		2	3	3	4	3	1	3	3	-9	3	4	2	3	4	2	2	3	4	4	3	4	4	2	3	2	3	4	2	4	3	4	3	2	1	1	3	1	1	1	2	4	3	1	3	3	4	4	2
CM066	2	2	3	1	4	3	1	3	3	4	3	4	2	3	4	2	2	3	4	4	3	4	4	3	3	1	3	4	2	4	3	4	3	1	3	1	3	1	2	1	2	4	4	3	1	3	4	2	2
		2	3	3	4	1	1	3	3	4	3	2	2	3	4	2	2	3	4	4	2	4	4	3	3	1	3	4	2	4	3	4	3	1	1	1	3	1	1	1	2	4	4	3	1	3	4	2	2
CM067	2	2	3	3	4	1	1	3	3	4	3	4	2	3	4	2	2	3	4	4	3	4	4	3	3	1	3	4	2	2	-9	4	-9	-9	3	1	1	1	2	1	2	4	4	3	1	3	4	2	2
		4	3	3	4	1	1	3	3	4	3	2	2	3	4	1	1	3	4	4	3	4	4	2	3	2	3	4	2	2	-9	4	-9	-9	1	1	1	1	1	1	2	4	3	1	3	4	4	2	3
CM069	2	2	3	1	4	3	1	3	3	4	3	4	2	3	4	2	2	3	4	4	3	4	4	3	3	1	3	4	2	2	2	4	3	2	3	1	3	1	2	1	2	4	4	1	3	3	4	2	2
		2	3	3	4	3	1	3	2	4	3	2	2	3	4	2	2	3	4	4	3	4	4	3	3	1	3	4	2	2	2	4	3	2	1	1	1	1	1	1	2	4	3	1	3	4	4	4	2
CM070	2	2	3	3	4	1	1	3	3	-9	3	4	2	3	4	2	2	3	4	4	3	4	4	3	3	1	3	4	2	2	2	4	1	2	1	1	1	1	1	1	-9	4	4	1	3	3	4	2	3
		2	3	3	4	1	1	3	3	-9	3	4	2	3	4	2	2	3	4	4	3	4	4	2	3	2	3	4	2	2	2	4	3	2	1	1	1	1	1	1	-9	4	4	1	3	4	4	2	3
SC001	3	2	3	1	4	3	1	3	3	4	3	4	2	3	4	2	2	3	4	4	3	4	4	3	3	1	3	1	2	2	2	2	1	2	3	1	3	1	2	1	2	4	4	1	3	3	4	2	2
		4	3	3	4	3	1	3	3	4	3	4	2	3	4	2	2	3	4	4	3	4	4	3	3	1	3	1	2	2	2	2	1	2	3	1	3	1	2	2	4	4	4	1	3	3	4	2	2
SC003	3	2	3	3	4	3	1	3	3	4	3	4	2	3	4	2	2	3	4	4	3	4	4	3	3	1	3	1	2	2	2	2	1	2	3	1	3	1	2	1	2	4	4	1	3	3	4	2	2
		2	3	3	4	3	1	3	3	4	3	2	2	3	4	2	2	3	2	2	3	4	4	3	3	1	3	1	2	2	2	2	1	2	3	1	3	1	2	2	2	4	4	1	3	3	4	2	2
SC004	3	2	3	3	4	3	1	3	3	4	3	4	2	3	4	2	2	3	4	4	3	4	4	3	3	1	3	1	2	2	2	2	1	2	3	1	3	1	2	1	2	4	4	1	3	3	4	2	2
		2	3	3	4	3	1	3	3	4	3	4	2	3	4	2	2	3	4	4	3	4	4	3	3	1	3	1	2	2	2	2	1	2	3	1	3	1	2	2	4	4	4	1	3	3	4	2	2
SC006	3	-9	3	1	4	3	1	3	3	4	3	4	2	3	4	2	2	3	4	4	3	4	4	3	3	1	3	1	2	2	2	2	1	2	3	1	3	1	2	1	2	4	4	1	3	3	4	2	2
		-9	3	3	4	3	1	3	3	4	3	4	2	3	4	2	2	3	4	4	3	4	4	3	1	1	3	1	2	2	2	2	1	2	3	1	3	1	2	2	4	4	4	1	3	3	4	2	2
SC007	3	2	3	1	4	3	1	3	3	4	3	4	2	3	4	2	2	3	4	4	3	4	4	3	3	1	3	1	2	2	-9	2	-9	-9	3	1	3	1	2	-9	-9	4	4	1	3	3	4	2	2
		2	3	3	4	3	1	3	3	4	4	2	2	3	4	2	2	3	4	4	2	4	4	3	3	1	3	1	2	2	-9	2	-9	-9	3	1	3	1	2	-9	-9	4	4	1	3	3	4	2	2
SC009	3	2	3	1	4	3	1	3	3	4	3	4	2	3	4	2	2	3	4	4	3	4	4	3	3	1	3	1	2	2	2	2	1	2	3	1	3	1	2	1	2	4	4	1	3	3	4	2	2
		2	3	3	4	3	1	3	3	4	3	4	2	3	4	2	2	3	4	4	3	4	4	3	3	1	3	1	2	2	2	2	1	2	3	1	3	1	2	1	2	4	4	1	3	3	4	2	2
SC015	3	2	3	3	4	3	1	3	3	-9	3	4	2	3	4	2	2	3	4	4	3	4	4	3	3	1	3	-9	-9	2	-9	2	-9	-9	3	1	3	1	2	-9	-9	4	4	1	3	3	4	2	2
		2	3	3	4	3	1	3	3	-9	3	2	2	3	4	2	2	3	4	4	2	4	4	3	1	1	3	-9	-9	2	-9	2	-9	-9	3	1	3	1	2	-9	-9	4	4	1	3	3	4	2	2
SC016	3	2	3	3	4	3	1	3	3	4	3	4	2	3	4	2	2	3	4	4	3	4	4	3	3	1	3	-9	-9	2	2	-9	1	2	-9	1	3	1	-9	1	2	-9	-9	1	3	3	4	2	2
		2	3	3	4	3	1	3	3	4	3	2	2	3	4	2	2	3	4	4	3	4	4	3	3	1	3	-9	-9	2	2	-9	1	2	-9	1	3	1	-9	2	4	-9	-9	1	3	3	4	2	2
SC018	3	-9	3	-9	4	3	1	3	3	-9	3	4	2	3	4	2	2	3	4	4	3	4	4	3	3	1	3	-9	-9	2	2	2	1	2	-9	1	3	1	-9	1	2	4	4	1	3	3	4	2	2
		-9	3	-9	4	3	1	3	3	-9	3	4	2	3	4	2	2	3	4	4	3	4	4	3	3	1	3	-9	-9	2	2	2	1	2	-9	1	3	1	-9	2	4	4	4	1	3	3	4	2	2
SC021	3	-9	3	-9	4	3	-9	-9	-9	4	3	4	2	3	4	2	2	3	4	4	3	4	4	3	3	1	3	4	2	2	2	-9	1	2	-9	-9	-9	1	-9	-9	-9	4	4	1	3	3	4	-9	-9
		-9	3	-9	4	3	-9	-9	-9	4	3	4	2	3	4	2	2	3	4	4	3	4	4	3	1	1	3	1	2	2	2	-9	1	2	-9	-9	-9	1	-9	-9	-9	4	4	1	3	3	4	-9	-9
SC022	3	2	3	3	4	3	1	3	3	4	3	4	2	3	4	2	2	3	4	4	3	4	4	3	3	1	3	1	2	2	-9	2	-9	-9	3	1	3	1	2	1	2	4	4	3	1	3	4	2	2
		2	3	3	4	3	1	3	3	4	3	4	2	3	4	2	2	3	4	4	3	4	4	3	3	1	3	1	2	2	-9	2	-9	-9	3	1	3	1	2	2	4	4	4	1	3	3	4	2	2
SC025	3	2	3	1	4	3	1	3	3	4	3	4	2	3	4	2	2	3	4	4	3	4	4	3	3	1	3	1	2	2	2	2	1	2	3	1	3	1	2	1	2	4	4	1	3	3	4	2	2
		2	3	3	4	3	1	3	3	4	3	4	2	3	4	2	2	3	4	4	3	4	4	3	3	1	3	1	2	2	2	2	1	2	3	1	3	1	2	2	4	4	4	1	3	3	4	2	2
SC028	3	2	3	1	4	3	1	3	3	4	3	4	2	3	4	2	2	3	4	4	3	4	4	3	3	1	3	1	2	2	2	2	1	2	3	1	3	1	2	1	2	4	4	1	3	3	4	2	2
		2	3	1	4	3	1	3	3	4	3	4	2	3	4	2	2	3	2	2	2	4	4	3	3	1	3	1	2	2	2	2	1	2	3	1	3	1	2	2	4	4	4	1	3	3	4	2	2
SC031	3	2	3	3	4	3	1	3	3	4	3	4	2	3	4	2	2	3	4	4	3	4	4	3	3	1	3	1	2	2	2	2	1	2	3	1	3	1	2	2	4	4	4	1	3	3	4	2	2
		2	3	3	4	3	1	3	3	4	3	4	4	3	4	1	2	3	4	4	3	4	4	3	3	1	3	1	2	2	2	2	1	2	3	1	3	1	2	2	4	4	4	1	3	3	4	2	2
SC032	3	2	3	3	4	3	1	3	3	4	3	4	2	3	4	2	2	3	4	4	3	4	4	3	3	1	3	1	2	2	2	2	1	2	3	1	3	1	2	1	2	4	4	1	3	3	4	2	2
		4	3	3	4	3	1	3	3	4	4	4	2	3	4	2	2	3	4	4	2	4	4	3	3	1	3	1	2	2	2	2	1	2	3	1	3	1	2	2	4	4	4	1	3	3	4	2	2
SC033	3	2	3	1	4	3	1	3	3	4	3	4	2	3	4	2	2	3	4	4	3	4	4	3	3	1	3	1	2	2	2	2	1	2	3	1	3	1	2	1	2	4	4	1	3	3	4	2	2
		2	3	3	4	3	1	3	3	4	3	4	2	3	4	2	2	3	4	4	3	4	4	3	3	1	3	1	2	2	2	2	1	2	3	1	3	1	2	2	4	4	4	1	3	3	4	2	2
SC034	3	2	3	3	4	3	1	3	3	4	3	4	2	3	4	2	2	3	4	4	3	4	4	3	3	1	3	1	2	2	-9	2	-9	-9	3	1	3	1	2	1	2	4	4	1	3	3	4	2	2
		2	3	3	4	3	1	3	3	4	3	4	2	3	4	2	2	3	4	4	3	4	4	3	1	1	3	1	2	2	-9	2	-9	-9	3	1	3	1	2	2	2	4	4	1	3	3	4	2	2
SC036	3	2	3	3	4	3	1	3	3	4	3	4	2	3	4	2	2	3	4	4	3	4	4	3	3	1	3	1	2	2	2	2	1	2	3	1	3	1	2	1	2	4	4	1	3	3	4	2	2
		4	3	3	4	3	1	3	3	4	3	4	2	3	4	2	2	3	4	4	3	4	4	3	3	1	3	1	2	2	2	2	1	2	3	1	3	1	2	1	2	4	4	1	3	3	4	2	2
SC037	3	2	3	3	4	3	1	3	3	4	3	4	2	3	4	2	2	3	4	4	3	4	4	3	3	1	3	1	2	2	-9	2	-9	-9	3	1	3	1	2	2	4	4	4	1	3	3	4	2	2
		4	3	3	4	3	1	3	3	4	3	4	2	3	4	1	2	3	4	4	3	4	4	3	3	1	3	1	2	2	-9	2	-9	-9	3	1	3	1	2	2	4	4	4	1	3	3	4	2	2
SC038	3	2	3	1	4	3	1	3	3	4	3	4	2	3	4	2	2	3	4	4	3	4	4	3	3	1	3	1	2	2	2	2	1	2	3	1	3	1	2	2	4	4	4	1	3	3	4	2	2
		2	3	3	4	3	1	3	3	4	3	4	2	3	4	2	2	3	4	4	3	4	4	3	1	1	3	1	2	2	2	2	1	2	3	1	3	1	2	2	4	4	4	1	3	3	4	2	2
SC041	3	2	3	3	4	3	1	3	3	4	3	4	2	3	4	2	2	3	4	4	3	4	4	3	3	1	3	1	2	2	2	2	1	2	3	1	3	1	2	1	2	4	4	1	3	3	4	2	2
		2	3	3	4	3	1	3	3	4	4	4	2	3	4	2	2	3	2	2	3	4	4	3	1	1	3	1	2	2	2	2	1	2	3	1	3	1	2	1	2	4	4	1	3	3	4	2	2
SC043	3	-9	3	1	4	3	1	3	3	4	3	4	2	3	4	2	2	3	4	4	3	4	4	3	3	1	3	1	2	2	-9	2	-9	-9	3	1	3	1	2	-9	-9	4	4	1	3	3	4	2	2
		-9	3	3	4	3	1	3	3	4	3	4	2	3	4	2	2	3	2	2	3	4	4	3	1	1	3	1	2	2	-9	2	-9	-9	3	1	3	1	2	-9	-9	4	4	1	3	3	4	2	2
SC044	3	2	3	1	4	3	1	3	3	4	3	4	2	3	4	2	2	3	4	4	3	4	4	3	3	1	3	1	2	2	-9	2	-9	-9	3	1	3	1	2	1	-9	4	4	1	3	3	4	2	2
		2	3	3	4	3	1	3	3	4	3	4	2	3	4	2	2	3	4	4	3	4	4	3	3	1	3	1	2	2	-9	2	-9	-9	3	1	3	1	2	2	-9	4	4	1	3	3	4	2	2
SC047	3	-9	3	3	4	3	1	3	3	4	3	4	2	3	4	2	2	3	4	4	3	4	4	3	3	1	3	1	2	2	-9	2	-9	-9	3	1	3	1	2	1	2	4	4	1	3	3	4	2	2
		-9	3	3	4	3	1	3	3	4	3	2	2	3	4	2	2	3	4	4	2	4	4	3	3	1	3	1	2	2	-9	2	-9	-9	3	1	3	1	2	2	4	4	4	1	3	3	4	2	2
SC050	3	2	3	1	4	3	1	3	3	4	3	4	2	3	4	2	2	3	4	4	3	4	4	3	3	1	3	4	2	2	-9	2	-9	-9	3	1	3	1	2	1	2	4	4	1	3	3	4	2	2
		2	3	3	4	3	1	3	3	4	3	4	2	4	4	2	2	3	4	4	3	4	4	3	1	1	3	1	2	2	-9	2	-9	-9	3	1	3	1	2	2	2	4	4	1	3	3	4	2	2
SC051	3	2	3	3	4	3	1	3	3	4	3	4	2	3	4	2	2	3	4	4	3	4	4	3	3	1	3	1	2	2	2	2	1	2	3	1	3	1	2	1	2	4	4	1	3	3	4	2	2
		2	3	3	4	3	1	3	3	4	3	4	2	3	4	2	2	3	2	2	3	4	4	3	1	1	3	1	2	2	2	2	1	2	3	1	3	1	2	2	2	4	4	1	3	3	4	2	2
SC052	3	2	3	1	4	3	1	3	3	4	3	4	2	3	4	2	2	3	4	4	3	4	4	3	3	1	3	1	2	2	2	2	1	2	3	1	3	1	2	2	4	4	4	1	3	3	4	2	2
		2	3	3	4	3	1	3	3	4	3	4	2	3	4	2	2	3	4	4	3	4	4	3	1	1	3	1	2	2	2	2	1	2	3	1	3	1	2	2	4	4	4	1	3	3	4	2	2
SC054	3	-9	3	1	-9	-9	1	3	3	4	3	4	2	3	4	2	2	3	4	4	3	4	4	3	3	1	3	1	2	2	-9	2	-9	-9	3	1	3	1	2	1	2	-9	-9	1	3	3	4	2	2
		-9	3	3	-9	-9	1	3	3	4	4	4	2	3	4	2	2	3	2	2	2	4	4	3	1	1	3	1	2	2	-9	2	-9	-9	3	1	3	1	2	2	4	-9	-9	1	3	3	4	2	2
SC055	3	2	3	1	4	3	1	3	3	4	3	4	2	3	4	2	2	3	4	4	3	4	4	3	3	1	3	1	2	2	2	2	1	2	3	1	3	1	2	1	2	4	4	1	3	3	4	2	2
		2	3	3	4	3	1	3	3	4	3	4	2	3	4	2	2	3	4	4	2	4	4	3	1	1	3	1	2	2	2	2	1	2	3	1	3	1	2	2	2	4	4	1	3	3	4	2	2
SC056	3	2	3	1	4	3	1	3	3	4	3	4	2	3	4	2	2	3	4	4	3	4	4	3	3	1	3	1	2	2	2	2	1	2	3	1	3	1	2	1	2	4	4	1	3	3	4	2	2
		2	3	3	4	3	1	3	3	4	3	4	2	3	4	1	2	3	4	4	3	4	4	3	1	1	3	1	2	2	2	2	1	2	3	1	3	1	2	2	4	4	4	1	3	3	4	2	2
SC058	3	2	3	1	4	3	1	3	3	4	3	4	2	3	4	2	2	3	4	4	3	4	4	3	3	1	3	1	2	2	2	2	1	2	3	1	3	1	2	2	4	4	4	1	3	3	4	2	2
		2	3	1	4	3	1	3	3	4	4	4	2	3	4	2	2	3	2	2	3	4	4	3	3	1	3	1	2	2	2	2	1	2	3	1	3	1	2	2	4	4	4	1	3	3	4	2	2
SC060	3	2	3	-9	4	3	1	3	3	4	3	4	2	3	4	2	2	3	4	4	3	4	4	3	3	1	3	1	2	2	2	2	1	2	3	1	3	1	2	-9	-9	4	4	1	3	3	4	2	2
		4	3	-9	4	3	1	3	3	4	3	4	2	3	4	2	2	3	2	2	3	4	4	3	3	1	3	1	2	2	2	2	1	2	3	1	3	1	2	-9	-9	4	4	1	3	3	4	2	2
SC062	3	2	3	1	4	3	1	3	3	4	3	4	2	3	4	2	2	3	4	4	3	4	4	3	3	1	3	1	2	2	2	2	1	2	3	1	3	1	2	1	2	4	4	1	3	3	4	2	2
		2	3	3	4	3	1	3	3	4	3	4	2	4	4	2	2	3	4	4	3	4	4	3	3	1	3	1	2	2	2	2	1	2	3	1	3	1	2	2	4	4	4	1	3	3	4	2	2
SC063	3	2	3	3	4	3	1	3	3	4	3	4	2	3	4	2	2	3	4	4	3	4	4	3	3	1	3	1	2	2	2	2	1	2	3	1	3	1	2	1	-9	4	4	1	3	3	4	2	2
		2	3	3	4	3	1	3	3	4	3	4	2	3	4	2	2	3	2	2	3	4	4	3	1	1	3	1	2	2	2	2	1	2	3	1	3	1	2	2	-9	4	4	1	3	3	4	2	2
SC064	3	-9	3	3	4	3	1	3	3	4	3	4	2	3	4	2	2	3	4	4	3	4	4	3	3	1	3	1	2	2	-9	2	-9	-9	3	1	3	1	2	1	2	4	4	1	3	3	4	-9	-9
		-9	3	3	4	3	1	3	3	4	3	4	2	3	4	1	2	3	2	2	2	4	4	3	1	1	3	1	2	2	-9	2	-9	-9	3	1	3	1	2	2	4	4	4	1	3	3	4	-9	-9
MC002	4	-9	3	-9	-9	-9	1	3	3	4	3	4	2	3	4	2	2	3	4	4	3	4	4	3	3	1	3	1	2	2	-9	2	-9	-9	3	-9	-9	1	2	1	2	4	4	1	3	3	4	2	2
		-9	3	-9	-9	-9	1	3	3	4	3	4	4	3	4	2	2	3	4	4	3	4	4	3	3	1	3	1	2	2	-9	2	-9	-9	3	-9	-9	1	2	1	2	4	4	1	3	3	4	2	2
MC004	4	-9	3	-9	4	3	1	3	3	-9	3	4	2	3	4	2	2	3	4	4	3	4	4	3	3	1	3	1	2	2	-9	-9	-9	-9	-9	1	3	1	-9	1	2	-9	-9	1	3	3	-9	-9	-9
		-9	3	-9	4	3	1	3	3	-9	3	4	2	3	4	2	2	3	4	4	3	4	4	3	3	1	3	1	2	2	-9	-9	-9	-9	-9	1	3	1	-9	1	2	-9	-9	1	3	3	-9	-9	-9
MC008	4	-9	3	3	-9	-9	1	3	3	4	3	4	2	3	4	2	2	3	4	4	3	4	4	3	3	1	3	1	2	2	2	2	1	2	3	1	3	1	2	1	2	4	4	1	3	3	4	2	2
		-9	3	3	-9	-9	1	3	3	4	3	4	2	3	4	1	2	3	4	4	3	4	4	3	3	1	3	1	2	2	2	2	1	2	3	1	3	1	2	1	2	4	4	1	3	3	4	2	2
MC012	4	2	3	3	4	3	1	3	3	4	3	4	2	3	4	2	-9	3	4	4	3	4	4	3	3	1	3	-9	-9	2	-9	2	-9	-9	3	1	3	1	2	1	2	4	4	1	3	3	-9	2	2
		2	3	3	4	3	1	3	3	4	3	4	2	3	4	2	-9	3	4	4	3	4	4	3	3	1	3	-9	-9	2	-9	2	-9	-9	3	1	3	1	2	1	2	4	4	1	3	3	-9	2	2
MC013	4	2	3	-9	4	3	1	3	3	4	3	4	2	3	4	2	2	3	4	4	3	4	4	3	3	1	3	1	2	2	-9	2	-9	-9	3	1	3	1	2	1	2	4	4	1	3	3	4	2	2
		4	3	-9	4	3	1	3	3	4	3	4	2	3	4	2	2	3	4	4	3	4	4	3	3	1	3	1	2	2	-9	2	-9	-9	3	1	3	1	2	1	2	4	4	1	3	3	4	2	2
MC014	4	2	3	3	4	3	1	3	3	4	3	4	2	3	4	2	2	3	4	4	3	4	4	3	3	1	3	1	2	2	2	2	1	2	3	1	3	1	2	1	2	4	4	1	3	3	4	2	2
		2	3	3	4	3	1	3	3	4	3	4	2	3	4	2	2	3	4	4	3	4	4	3	3	1	3	1	2	2	2	2	1	2	3	1	3	1	2	1	2	4	4	1	3	3	4	2	2
MC015	4	2	3	3	-9	-9	1	3	3	4	3	4	2	3	4	2	2	3	4	4	3	4	4	3	3	1	3	1	2	2	2	2	1	2	3	1	3	1	2	1	2	4	4	1	3	3	4	2	2
		2	3	3	-9	-9	1	3	3	4	3	4	2	3	4	2	2	3	4	4	3	4	4	3	3	1	3	1	2	2	2	2	1	2	3	1	3	1	2	1	2	4	4	1	3	3	4	2	2
MC016	4	2	3	-9	4	3	1	3	3	4	3	4	2	3	4	2	2	3	4	4	3	4	4	3	3	1	3	1	2	2	2	2	1	2	3	1	3	1	2	1	2	4	4	1	3	3	4	2	2
		2	3	-9	4	3	1	3	3	4	3	2	2	3	4	1	2	3	2	2	3	4	4	3	3	1	3	1	2	2	2	2	1	2	3	1	3	1	2	1	2	4	4	1	3	3	4	2	2
MC019	4	2	3	3	4	3	1	3	3	4	3	4	2	3	4	2	-9	3	4	4	3	4	4	3	3	1	3	1	2	2	2	2	1	2	3	1	3	1	2	1	2	4	4	1	3	3	4	-9	-9
		4	3	3	4	3	1	3	3	4	3	4	4	3	4	2	-9	3	2	2	3	4	4	3	3	1	3	1	2	2	2	2	1	2	3	1	3	1	2	1	2	4	4	1	3	3	4	-9	-9
MC022	4	2	3	3	4	3	1	3	3	4	3	4	2	3	4	2	2	3	4	4	3	4	4	3	3	1	3	1	2	2	2	2	1	2	3	1	3	1	2	1	2	4	4	1	3	3	4	2	2
		2	3	3	4	3	1	3	3	4	3	4	2	4	4	2	2	3	4	4	3	4	4	3	3	1	3	1	2	2	2	2	1	2	3	1	3	1	2	1	2	4	4	1	3	3	4	2	2
MC023	4	-9	3	3	4	3	1	3	3	4	3	4	2	3	4	2	2	3	4	4	3	4	4	3	3	1	3	-9	-9	2	2	2	1	2	3	1	3	1	2	1	2	-9	-9	1	3	3	4	2	2
		-9	3	3	4	3	1	3	3	4	3	4	4	3	4	1	2	3	4	4	3	4	4	3	3	1	3	-9	-9	2	2	2	1	2	3	1	3	4	2	1	2	-9	-9	1	3	3	4	2	2
MC024	4	2	3	3	4	3	1	3	3	4	3	4	2	3	4	2	2	3	4	4	3	4	4	3	3	1	3	1	2	2	2	2	1	2	3	1	3	1	2	1	-9	4	4	1	3	3	4	2	2
		2	3	3	4	3	1	3	3	4	3	2	2	3	4	2	2	3	4	4	2	4	4	3	3	1	3	1	2	2	2	2	1	2	3	1	3	1	2	1	-9	4	4	1	3	3	4	2	2
MC026	4	2	3	3	4	3	1	3	3	4	3	4	2	3	4	2	2	3	4	4	3	4	4	3	3	1	3	1	2	2	2	2	1	2	3	1	3	1	2	1	2	4	4	1	3	3	4	2	2
		2	3	3	4	3	1	3	3	4	3	4	2	3	4	2	2	3	4	4	3	4	4	3	3	1	3	1	2	2	2	2	1	2	3	1	3	1	2	1	2	4	4	1	3	3	4	2	2
MC028	4	2	3	3	4	3	1	3	3	4	3	4	2	3	4	2	2	3	4	4	3	4	4	3	3	1	3	1	2	2	2	2	1	2	3	1	3	1	2	1	2	4	4	1	3	3	4	2	2
		2	3	3	4	3	1	3	3	4	3	4	2	4	4	2	2	3	4	4	3	4	4	3	3	1	3	1	2	2	2	2	1	2	3	1	3	1	2	1	2	4	4	1	3	3	4	2	2
MC030	4	-9	3	-9	4	3	-9	-9	-9	4	-9	-9	2	-9	4	2	2	3	4	4	3	4	4	3	3	1	3	1	2	2	2	2	1	2	3	1	3	1	2	-9	-9	-9	-9	1	3	3	-9	-9	-9
		-9	3	-9	4	3	-9	-9	-9	4	-9	-9	2	-9	4	1	2	3	4	4	2	4	4	3	3	1	3	1	2	2	2	2	1	2	3	1	3	1	2	-9	-9	-9	-9	1	3	3	-9	-9	-9
MC032	4	-9	3	-9	-9	-9	1	3	3	4	3	4	2	3	4	2	2	-9	-9	-9	-9	-9	-9	3	3	1	3	1	2	2	-9	2	-9	-9	3	-9	-9	1	2	-9	-9	4	4	1	3	3	-9	2	2
		-9	3	-9	-9	-9	1	3	3	4	3	4	2	3	4	2	2	-9	-9	-9	-9	-9	-9	3	3	1	3	1	2	2	-9	4	-9	-9	1	-9	-9	4	2	-9	-9	4	4	1	3	3	-9	2	2
MC035	4	-9	3	-9	-9	-9	1	3	3	4	3	4	2	3	4	2	2	3	4	4	3	4	4	3	3	1	3	1	2	2	-9	-9	-9	-9	-9	-9	-9	1	-9	-9	-9	-9	-9	1	3	3	-9	-9	-9
		-9	3	-9	-9	-9	1	3	3	4	3	4	2	4	4	2	2	3	4	4	3	4	4	3	3	1	3	1	2	2	-9	-9	-9	-9	-9	-9	-9	4	-9	-9	-9	-9	-9	1	3	3	-9	-9	-9
MC037	4	2	3	-9	4	3	1	3	3	4	3	4	2	3	4	2	2	3	4	4	3	4	4	3	3	1	3	1	2	2	-9	2	-9	-9	3	1	3	1	2	1	-9	4	4	1	3	3	-9	2	2
		4	3	-9	4	3	1	3	3	4	4	4	2	3	4	1	2	3	4	4	3	4	4	3	3	1	3	1	2	2	-9	2	-9	-9	3	1	3	1	2	1	-9	4	4	1	3	3	-9	2	2
MC040	4	2	3	3	4	3	1	3	3	4	3	4	2	3	4	2	2	3	4	4	3	4	4	3	3	1	3	1	2	2	2	2	1	2	3	1	3	1	2	1	2	4	4	1	3	3	4	2	2
		2	3	3	4	3	1	3	3	4	3	4	2	3	4	1	2	3	4	4	3	4	4	3	3	1	3	1	2	2	2	2	1	2	3	1	3	1	2	1	2	4	4	1	3	3	4	2	2
MC042	4	2	3	-9	4	3	1	3	3	4	3	4	2	3	4	2	2	3	4	4	3	4	4	3	3	1	3	1	2	2	2	2	1	2	3	1	3	1	2	1	-9	4	4	1	3	3	4	2	2
		2	3	-9	4	3	1	3	3	4	3	4	2	3	4	2	2	3	4	4	3	4	4	3	3	1	3	1	2	2	2	2	1	2	3	1	3	1	2	1	-9	4	4	1	3	3	4	2	2
MC043	4	2	3	3	4	3	1	3	3	4	3	4	2	3	4	2	2	3	4	4	3	4	4	3	3	1	3	1	2	2	-9	2	-9	-9	3	1	3	1	2	1	2	4	4	1	3	3	4	2	2
		2	3	3	4	3	1	3	3	4	3	4	2	4	4	2	2	3	4	4	3	4	4	3	3	1	3	1	2	2	-9	2	-9	-9	3	1	3	1	2	1	2	4	4	1	3	3	4	2	2
MC047	4	2	3	3	4	3	1	3	3	4	3	4	2	3	4	2	2	3	4	4	3	4	4	3	3	1	3	1	2	2	2	2	1	2	3	1	3	1	2	1	2	4	4	1	3	3	4	2	2
		2	3	3	4	3	1	3	3	4	3	4	4	3	4	2	2	3	4	4	3	4	4	3	3	1	3	1	2	2	2	4	1	2	3	1	3	1	2	1	2	4	4	1	3	3	4	2	2
MC048	4	-9	3	-9	-9	-9	1	3	-9	4	3	4	2	3	4	2	-9	3	4	4	3	4	4	3	3	1	3	-9	-9	-9	2	2	1	2	3	-9	-9	1	-9	-9	-9	-9	-9	1	3	3	-9	2	2
		-9	3	-9	-9	-9	1	3	-9	4	3	4	2	3	4	1	-9	3	4	4	2	4	4	3	3	1	3	-9	-9	-9	2	2	1	2	3	-9	-9	1	-9	-9	-9	-9	-9	1	3	3	-9	2	2
MC049	4	2	3	3	4	3	1	3	3	4	3	4	2	3	4	2	2	3	4	4	3	4	4	3	3	1	3	1	2	2	2	2	1	2	3	1	3	1	2	1	2	4	4	1	3	3	4	-9	-9
		2	3	3	4	3	1	3	3	4	3	4	2	3	4	2	2	3	2	2	3	4	4	3	3	1	3	1	2	2	2	2	1	2	3	1	3	1	2	1	2	4	4	1	3	3	4	-9	-9
MC050	4	2	3	3	4	3	1	3	3	4	3	4	2	3	4	2	2	3	4	4	3	4	4	3	3	1	3	1	2	2	2	2	1	2	3	1	3	1	2	1	2	4	4	1	3	3	4	2	2
		2	3	3	4	3	1	3	3	4	3	4	2	3	4	2	2	3	4	4	3	4	4	3	3	1	3	1	2	2	2	2	1	2	3	1	3	1	2	1	2	4	4	1	3	3	4	2	2
MC051	4	-9	3	3	4	3	1	3	3	4	3	4	2	3	4	2	2	3	4	4	3	4	4	3	3	1	3	1	2	2	-9	2	-9	-9	3	1	3	1	2	1	2	4	4	1	3	3	4	2	2
		-9	3	3	4	3	1	3	3	4	3	4	2	3	4	2	2	3	2	2	3	4	4	3	3	1	3	1	2	2	-9	2	-9	-9	3	1	3	1	2	1	2	4	4	1	3	3	4	2	2
MC054	4	-9	3	-9	-9	-9	-9	-9	-9	4	3	4	2	3	4	2	-9	3	4	4	3	4	4	3	3	1	3	-9	-9	2	-9	-9	-9	-9	-9	1	3	1	-9	1	2	-9	-9	1	3	3	-9	-9	-9
		-9	3	-9	-9	-9	-9	-9	-9	4	3	4	2	3	4	1	-9	3	4	4	3	4	4	3	3	1	3	-9	-9	2	-9	-9	-9	-9	-9	1	3	1	-9	1	2	-9	-9	1	3	3	-9	-9	-9
MC056	4	-9	3	3	-9	-9	1	3	3	4	3	4	2	3	4	2	2	3	4	4	3	4	4	3	3	1	3	1	2	2	2	-9	1	2	-9	1	3	1	-9	1	2	4	4	1	3	3	4	2	2
		-9	3	3	-9	-9	1	3	3	4	3	4	2	3	4	2	2	3	2	2	3	4	4	3	3	1	3	1	2	2	2	-9	1	2	-9	1	3	1	-9	1	2	4	4	1	3	3	4	2	2
MC057	4	-9	3	3	4	3	1	3	3	4	3	4	2	3	4	2	2	3	4	4	3	4	4	3	3	1	3	1	2	2	2	2	1	2	3	1	3	1	2	-9	-9	-9	-9	1	3	3	4	2	2
		-9	3	3	4	3	1	3	3	4	3	4	2	3	4	2	2	3	4	4	3	4	4	3	3	1	3	1	2	2	2	2	1	2	3	1	3	4	2	-9	-9	-9	-9	1	3	3	4	2	2
MC060	4	2	3	3	4	3	1	3	3	4	3	4	2	3	4	2	2	3	4	4	3	4	4	3	3	1	3	1	2	2	2	2	1	2	3	1	3	1	2	1	2	4	4	1	3	3	4	2	2
		2	3	3	4	3	1	3	3	4	3	4	2	3	4	1	2	3	4	4	3	4	4	3	3	1	3	1	2	2	2	2	1	2	3	1	3	1	2	1	2	4	4	1	3	3	4	2	2
MC061	4	2	3	3	4	3	1	3	3	4	3	4	2	3	4	2	2	3	4	4	3	4	4	3	3	1	3	1	2	2	2	2	1	2	3	1	3	1	2	1	2	4	4	1	3	3	4	2	2
		4	3	3	4	3	1	3	3	4	3	4	2	4	4	2	2	3	2	2	3	4	4	3	3	1	3	1	2	2	2	2	1	2	3	1	3	1	2	1	2	4	4	1	3	3	4	2	2
MC062	4	2	3	3	4	3	1	3	3	4	3	4	2	3	4	2	2	3	4	4	3	4	4	3	3	1	3	1	2	2	-9	2	-9	-9	3	1	3	1	2	1	2	4	4	1	3	3	4	2	2
		2	3	3	4	3	1	3	3	4	3	4	2	3	4	2	2	3	4	4	3	4	4	3	3	1	3	1	2	2	-9	2	-9	-9	3	1	3	1	2	1	2	4	4	1	3	3	4	2	2
MC063	4	2	3	3	4	3	1	3	3	4	3	4	2	3	4	2	2	3	4	4	3	4	4	3	3	1	3	1	2	2	2	2	1	2	3	1	3	1	2	1	2	4	4	1	3	3	4	2	2
		2	3	3	4	3	1	3	3	4	3	4	2	3	4	2	2	3	4	4	3	4	4	3	3	1	3	1	2	2	2	2	1	2	3	1	3	1	2	1	2	4	4	1	3	3	4	2	2
MC064	4	2	3	3	4	3	1	3	3	4	3	4	2	3	4	2	2	3	4	4	3	4	4	3	3	1	3	1	2	2	2	2	1	2	3	1	3	1	2	1	2	4	4	1	3	3	4	2	2
		2	3	3	4	3	1	3	3	4	3	4	2	3	4	2	2	3	4	4	2	4	4	3	3	1	3	1	2	2	2	2	1	2	3	1	3	1	2	1	2	4	4	1	3	3	4	2	2
MC066	4	2	3	3	4	3	1	3	3	4	3	4	2	3	4	2	2	3	4	4	3	4	4	3	3	1	3	1	2	2	2	2	1	2	3	1	3	1	2	1	2	4	4	1	3	3	4	2	2
		2	3	3	4	3	1	3	3	4	3	4	2	3	4	2	2	3	4	4	3	4	4	3	3	1	3	1	2	2	2	2	1	2	3	1	3	1	2	1	2	4	4	1	3	3	4	2	2
NC001	5	2	3	3	4	3	1	3	3	4	3	4	2	3	4	2	2	3	4	4	3	4	4	3	3	1	3	1	2	2	2	2	1	2	3	1	3	1	2	1	2	4	4	1	3	3	4	2	2
		2	3	3	4	3	1	3	3	4	3	2	2	3	4	2	2	3	4	4	3	4	4	3	3	1	3	1	2	2	2	2	1	2	3	1	3	1	2	1	2	4	4	1	3	3	4	2	2
NC025	5	2	3	3	4	3	1	3	3	4	3	4	2	3	4	2	2	3	4	4	3	4	4	3	3	1	3	1	2	2	2	2	1	2	3	1	3	1	2	1	2	4	4	1	3	3	4	2	2
		2	3	3	4	3	1	3	3	4	3	4	2	3	4	2	2	3	4	4	3	4	4	3	3	1	3	1	2	2	2	2	1	2	3	1	3	1	2	1	2	4	4	1	3	3	4	2	2
NC050	5	2	3	3	4	3	1	3	3	4	3	4	2	3	4	2	2	3	4	4	3	4	4	3	3	1	3	1	2	2	2	2	1	2	3	1	3	1	2	1	2	4	4	1	3	3	4	2	2
		4	3	3	4	3	1	3	3	4	3	4	2	3	4	2	2	3	4	4	3	4	4	3	3	1	3	1	2	2	2	2	1	2	3	1	3	1	2	1	2	4	4	1	3	3	4	2	2
NC075	5	2	3	3	4	3	1	3	3	4	3	4	2	3	4	2	2	3	4	4	3	4	4	3	3	1	3	1	2	2	2	2	1	2	3	1	3	1	2	1	2	4	4	1	3	3	4	2	2
		2	3	3	4	3	1	3	3	4	3	2	2	3	4	2	2	3	4	4	3	4	4	3	3	1	3	1	2	2	2	2	1	2	3	1	3	1	2	1	2	4	4	1	3	3	4	2	2
NC098	5	2	3	3	4	3	1	3	3	4	3	4	2	3	4	2	2	3	4	4	3	4	4	3	3	1	3	1	2	2	-9	2	-9	-9	3	1	3	1	2	1	2	4	4	1	3	3	4	2	2
		2	3	3	4	3	1	3	3	4	4	4	2	3	4	2	2	3	4	4	3	4	4	3	3	1	3	1	2	2	-9	2	-9	-9	3	1	3	1	2	1	2	4	4	1	3	3	4	2	2
NC100	5	2	3	3	4	3	1	3	3	4	3	4	2	3	4	2	2	3	4	4	3	4	4	3	3	1	3	1	2	2	2	2	1	2	3	1	3	1	2	1	2	4	4	1	3	3	4	2	2
		2	3	3	4	3	1	3	3	4	3	4	2	3	4	2	2	3	4	4	3	4	4	3	3	1	3	1	2	2	2	2	1	2	3	1	3	1	2	1	2	4	4	1	3	3	4	2	2
NC121	5	2	3	3	4	3	1	3	3	4	3	4	2	3	4	2	2	3	4	4	3	4	4	3	3	1	3	1	2	2	2	2	1	2	3	1	3	1	2	1	2	4	4	1	3	3	4	2	2
		2	3	3	4	3	1	3	3	4	3	4	2	4	4	2	2	3	4	4	3	4	4	3	3	1	3	1	2	2	2	2	1	2	3	1	3	1	2	1	2	4	4	1	3	3	4	2	2
NC130	5	2	3	3	4	3	1	3	3	4	3	4	2	3	4	2	2	3	4	4	3	4	4	3	3	1	3	1	2	2	2	2	1	2	3	1	3	1	2	1	2	4	4	1	3	3	4	2	2
		2	3	3	4	3	1	3	3	4	3	4	2	3	4	2	2	3	4	4	3	4	4	3	3	1	3	1	2	2	2	2	1	2	3	1	3	1	2	1	2	4	4	1	3	3	4	2	2
NC138	5	-9	3	-9	-9	-9	1	3	3	4	3	4	2	3	4	2	-9	3	4	4	3	4	4	3	3	1	3	1	2	2	2	2	1	2	3	1	3	1	2	1	2	-9	-9	1	3	3	4	-9	-9
		-9	3	-9	-9	-9	1	3	3	4	3	4	4	4	4	2	-9	3	4	4	3	4	4	3	3	1	3	1	2	2	2	2	1	2	3	1	3	1	2	1	2	-9	-9	1	3	3	4	-9	-9
NC162	5	2	3	3	4	3	1	3	3	4	3	4	2	3	4	2	2	3	4	4	3	4	4	3	3	1	3	1	2	2	-9	2	-9	-9	3	1	3	1	2	1	2	4	4	1	3	3	4	-9	-9
		2	3	3	4	3	1	3	3	4	3	4	2	3	4	2	2	3	2	2	3	4	4	3	3	1	3	1	2	2	-9	2	-9	-9	3	1	3	1	2	1	2	4	4	1	3	3	4	-9	-9
NC165	5	2	3	-9	4	3	1	3	3	4	3	4	2	3	4	2	2	3	4	4	3	4	4	3	3	1	3	-9	-9	2	2	2	1	2	3	1	3	1	2	1	2	4	4	1	3	3	4	2	2
		2	3	-9	4	3	1	3	3	4	4	4	2	3	4	2	2	3	4	4	3	4	4	3	3	1	3	-9	-9	2	2	2	1	2	3	1	3	4	2	1	2	4	4	1	3	3	4	2	2
NC167	5	2	3	3	4	3	1	3	3	4	3	4	2	3	4	2	2	3	4	4	3	4	4	3	3	1	3	1	2	2	2	2	1	2	3	1	3	1	2	1	2	4	4	1	3	3	4	2	2
		4	3	3	4	3	1	3	3	4	3	4	2	3	4	2	2	3	4	4	2	4	4	3	3	1	3	1	2	2	2	2	1	2	3	1	3	1	2	1	2	4	4	1	3	3	4	2	2
NC170	5	-9	3	3	4	3	1	3	3	-9	3	4	2	3	4	2	2	3	4	4	3	4	4	3	3	1	3	-9	-9	2	2	-9	1	2	-9	1	3	1	-9	-9	-9	4	4	1	3	3	4	2	2
		-9	3	3	4	3	1	3	3	-9	4	4	2	3	4	2	2	3	4	4	3	4	4	3	3	1	3	-9	-9	2	2	-9	1	2	-9	1	3	1	-9	-9	-9	4	4	1	3	3	4	2	2
NC178	5	2	3	3	4	3	1	3	-9	4	3	4	2	3	4	2	-9	3	4	4	3	4	4	3	3	1	3	1	2	2	2	2	1	2	3	1	3	1	2	1	2	4	4	1	3	3	4	2	2
		4	3	3	4	3	1	3	-9	4	3	4	2	3	4	2	-9	3	2	2	3	4	4	3	3	1	3	1	2	2	2	2	1	2	3	1	3	1	2	1	2	4	4	1	3	3	4	2	2
NC180	5	-9	3	3	4	3	1	3	3	4	3	4	2	3	4	2	2	3	4	4	3	4	4	3	3	1	3	-9	-9	2	2	2	1	2	3	1	3	1	-9	1	2	4	4	1	3	3	4	-9	-9
		-9	3	3	4	3	1	3	3	4	3	4	2	3	4	2	2	3	4	4	2	4	4	3	3	1	3	-9	-9	2	2	2	1	1	3	1	3	1	-9	1	2	4	4	1	3	3	4	-9	-9
NC190	5	2	3	3	4	3	1	3	3	4	3	4	2	3	4	2	2	3	4	4	3	4	4	3	3	1	3	1	2	2	2	2	1	2	3	1	3	1	2	1	2	4	4	1	3	3	4	2	2
		2	3	3	4	3	1	3	3	4	3	4	2	3	4	2	2	3	4	4	2	4	4	3	3	1	3	1	2	2	2	2	1	2	3	1	3	1	2	1	2	4	4	1	3	3	4	2	2
NC205	5	2	3	3	4	3	1	3	3	4	3	4	2	3	4	2	2	3	4	4	3	4	4	3	3	1	3	1	2	2	-9	2	-9	-9	3	1	3	1	2	1	2	4	4	1	3	3	4	2	2
		4	3	3	4	3	1	3	3	4	3	4	4	3	4	2	2	3	4	4	2	4	4	3	3	1	3	1	2	2	-9	2	-9	-9	3	1	3	1	2	1	2	4	4	1	3	3	4	2	2
NC208	5	2	3	3	4	3	1	3	3	4	3	4	2	3	4	2	2	3	4	4	3	4	4	3	3	1	3	-9	-9	2	2	2	1	2	3	1	3	1	2	-9	-9	4	4	1	3	3	4	2	2
		2	3	3	4	3	1	3	3	4	3	4	4	3	4	2	2	3	4	4	3	4	4	3	3	1	3	-9	-9	2	2	2	1	2	3	1	3	1	2	-9	-9	4	4	1	3	3	4	2	2
NC325	5	2	3	3	4	3	1	3	3	4	3	4	2	3	4	2	2	3	4	4	3	4	4	3	3	1	3	1	2	2	2	2	1	2	3	1	3	1	2	1	2	4	4	1	3	3	4	2	2
		2	3	3	4	3	1	3	3	4	3	4	2	3	4	2	2	3	4	4	3	4	4	3	3	1	3	1	2	2	2	2	1	2	3	1	3	1	2	1	2	4	4	1	3	3	4	2	2
NC350	5	2	3	3	4	3	1	3	3	4	3	4	2	3	4	2	2	3	4	4	3	4	4	3	3	1	3	1	2	2	2	2	1	2	3	1	3	1	2	1	2	4	4	1	3	3	4	2	2
		2	3	3	4	3	1	3	3	4	3	4	2	3	4	2	2	3	2	2	3	4	4	3	3	1	3	1	2	2	2	2	1	2	3	1	3	1	2	1	2	4	4	1	3	3	4	2	2
NC374	5	2	3	3	4	3	1	3	3	4	3	4	2	3	4	2	2	3	4	4	3	4	4	3	3	1	3	1	2	2	2	2	1	2	3	1	3	1	2	1	2	4	4	1	3	3	4	2	2
		2	3	3	4	3	1	3	3	4	4	4	2	3	4	2	2	3	4	4	3	4	4	3	3	1	3	1	2	2	2	2	1	2	3	1	3	1	2	1	2	4	4	1	3	3	4	2	2
NC443	5	2	3	3	4	3	1	3	3	4	3	4	2	3	4	2	2	3	4	4	3	4	4	3	3	1	3	1	2	2	2	2	1	2	3	1	3	1	2	1	2	4	4	1	3	3	4	2	2
		2	3	3	4	3	1	3	3	4	3	4	4	3	4	2	2	3	4	4	3	4	4	3	3	1	3	1	2	2	2	2	1	2	3	1	3	1	2	1	2	4	4	1	3	3	4	2	2
NC450	5	2	3	3	4	3	1	3	3	4	3	4	2	3	4	2	2	3	4	4	3	4	4	3	3	1	3	1	2	2	2	2	1	2	3	1	3	1	2	1	2	-9	-9	1	3	3	4	2	2
		2	3	3	4	3	1	3	3	4	3	4	4	3	4	2	2	3	4	4	2	4	4	3	3	1	3	1	2	2	2	2	1	2	3	1	3	4	2	1	2	-9	-9	1	3	3	4	2	2
NC500	5	2	3	3	4	3	1	3	3	4	3	4	2	3	4	2	2	3	4	4	3	4	4	3	3	1	3	1	2	2	2	2	1	2	3	1	3	1	2	1	2	4	4	1	3	3	4	2	2
		4	3	3	4	3	1	3	3	4	3	4	2	4	4	2	2	3	4	4	3	4	4	3	3	1	3	1	2	2	2	2	1	2	3	1	3	1	2	1	2	4	4	1	3	3	4	2	2
NC550	5	2	3	3	4	3	1	3	3	4	3	4	2	3	4	2	2	3	4	4	3	4	4	3	3	1	3	1	2	2	2	2	1	2	3	1	3	1	2	1	2	4	4	1	3	3	4	2	2
		2	3	3	4	3	1	3	3	4	3	4	2	3	4	2	2	3	4	4	3	4	4	3	3	1	3	1	2	2	2	2	1	2	3	1	3	1	2	1	2	4	4	1	3	3	4	2	2
NC575	5	2	3	3	4	3	1	3	3	4	3	4	2	3	4	2	2	3	4	4	3	4	4	3	3	1	3	4	2	2	2	2	1	2	3	1	3	1	2	1	2	4	4	1	3	3	4	2	2
		4	3	3	4	3	1	3	3	4	3	4	4	3	4	2	2	3	4	4	3	4	4	3	3	1	3	1	2	2	2	2	1	2	3	1	3	1	2	1	2	4	4	1	3	3	4	2	2
NC590	5	2	3	3	4	3	1	3	3	4	3	4	2	3	4	2	2	3	4	4	3	4	4	3	3	1	3	-9	-9	2	2	2	1	2	3	1	3	1	2	1	2	4	4	1	3	3	4	2	2
		2	3	3	4	3	1	3	3	4	3	4	4	3	4	2	2	3	4	4	3	4	4	3	3	1	3	-9	-9	2	2	2	1	2	3	1	3	1	2	1	2	4	4	1	3	3	4	2	2
NC600	5	2	3	3	4	3	1	3	3	4	3	4	2	3	4	2	2	3	4	4	3	4	4	3	3	1	3	1	2	2	-9	2	-9	-9	3	1	3	1	2	1	2	4	-9	1	3	3	4	-9	-9
		2	3	3	4	3	1	3	3	4	3	4	2	3	4	2	2	3	4	4	2	4	4	3	3	1	3	1	2	2	-9	2	-9	-9	3	1	3	1	2	1	2	4	-9	1	3	3	4	-9	-9
NC688	5	2	3	3	4	3	1	3	3	4	3	4	2	3	4	2	2	3	4	4	3	4	4	3	3	1	3	1	2	2	2	2	1	2	3	1	3	1	2	1	2	4	4	1	3	3	4	2	2
		2	3	3	4	3	1	3	3	4	3	4	2	3	4	2	2	3	4	4	3	4	4	3	3	1	3	1	2	2	2	2	1	2	3	1	3	1	2	1	2	4	4	1	3	3	4	2	2
NC700	5	2	3	-9	4	3	1	3	3	4	3	4	2	3	4	2	2	3	4	4	3	4	4	3	3	1	3	1	2	2	2	2	1	2	-9	1	3	1	2	1	2	4	4	1	3	3	4	2	2
		4	3	-9	4	3	1	3	3	4	3	4	2	3	4	2	2	3	4	4	3	4	4	3	3	1	3	1	2	2	2	2	1	2	-9	1	3	1	2	1	2	4	4	1	3	3	4	2	2
NC775	5	2	3	3	4	3	1	3	3	4	3	4	2	3	4	2	2	3	4	4	3	4	4	3	3	1	3	1	2	2	2	2	1	2	3	1	3	1	2	1	2	4	4	1	3	3	4	2	2
		2	3	3	4	3	1	3	3	4	3	4	2	3	4	2	2	3	2	2	3	4	4	3	3	1	3	1	2	2	2	2	1	2	3	1	3	1	2	1	2	4	4	1	3	3	4	2	2
NC795	5	2	3	3	4	3	1	3	3	4	3	4	2	3	4	2	2	3	4	4	3	4	4	3	3	1	3	1	2	2	-9	2	-9	-9	3	1	3	1	2	1	2	4	4	1	3	3	4	2	2
		2	3	3	4	3	1	3	3	4	3	2	2	3	4	2	2	3	4	4	3	4	4	3	3	1	3	1	2	2	-9	2	-9	-9	3	1	3	1	2	1	2	4	4	1	3	3	4	2	2
NC800	5	2	3	3	4	3	1	3	3	4	3	4	2	3	4	2	2	3	4	4	3	4	4	3	3	1	3	1	2	2	2	2	1	2	3	1	3	1	2	1	2	4	4	1	3	3	4	2	2
		2	3	3	4	3	1	3	3	4	3	4	2	3	4	2	2	3	4	4	3	4	4	3	3	1	3	1	2	2	2	2	1	2	3	1	3	1	2	1	2	4	4	1	3	3	4	2	2
NC842	5	2	3	3	4	3	1	3	3	4	3	4	2	3	4	2	2	3	4	4	3	4	4	3	3	1	3	1	2	2	2	2	1	2	3	1	3	1	2	1	-9	4	4	1	3	3	4	2	2
		4	3	3	4	3	1	3	3	4	3	4	2	3	4	1	2	3	2	2	2	4	4	3	3	1	3	1	2	2	2	2	1	2	3	1	3	1	2	1	-9	4	4	1	3	3	4	2	2
NC875	5	2	3	3	4	3	1	3	3	4	3	4	2	3	4	2	2	3	4	4	3	4	4	3	3	1	3	1	2	2	2	2	1	2	3	1	3	1	2	1	2	4	4	1	3	3	4	2	2
		4	3	3	4	3	1	3	3	4	3	2	2	3	4	2	2	3	4	4	3	4	4	3	3	1	3	1	2	2	2	2	1	2	3	1	3	1	2	1	2	4	4	1	3	3	4	2	2
[truncated: 4,180 more columns]
